# Supplementary material for: Clonal hematopoiesis detection by simultaneous assessment of peripheral blood mononuclear cells, blood plasma, and saliva
Source: J Clin Invest. 2025 Jun 19;135(16):e191256. doi: 10.1172/JCI191256 (PMC12352887; doi:10.1172/JCI191256)
Supplement: Supporting data values [file jci-135-191256-s129.xls]

## Sheet: Fig. 1A
ChangeID	Gene	Transcript Change	Amino Acid Change MSK	Consequence	ID	Sample ID	VAF (%)	Reads	Depth	Confidence
chr2-25467188-C-T	DNMT3A	c.1687G>A	V563M	missense_variant	CH_01	CH_01_BuffyCoat	6.7	73	1097	100
chr2-25464475-T-A	DNMT3A	c.2038A>T	K680*	stop_gained	CH_01	CH_01_BuffyCoat	0.6	7	1237	19
chr2-25463248-G-T	DNMT3A	c.2245C>A	R749S	missense_variant	CH_01	CH_01_BuffyCoat	0.9	10	1151	8
chr2-25467188-C-T	DNMT3A	c.1687G>A	V563M	missense_variant	CH_01	CH_01_Saliva	4.3	63	1481	99
chr2-25464475-T-A	DNMT3A	c.2038A>T	K680*	stop_gained	CH_01	CH_01_Saliva	0.6	10	1586	56
chr2-25463248-G-T	DNMT3A	c.2245C>A	R749S	missense_variant	CH_01	CH_01_Saliva	0.9	13	1485	32
chr2-25457176-G-T	DNMT3A	c.2711C>A	P904Q	missense_variant	CH_05	CH_05_BuffyCoat	5.1	59	1152	99
chr2-25463287-G-A	DNMT3A	c.2206C>T	R736C	missense_variant	CH_05	CH_05_BuffyCoat	3.3	36	1078	99
chr17-58740517-TG-T	PPM1D	c.1423delG	E475fs	frameshift_variant	CH_05	CH_05_BuffyCoat	0.7	10	1448	80
chr17-58740623-C-CA	PPM1D	c.1535dupA	N512fs	frameshift_variant	CH_05	CH_05_BuffyCoat	0.4	6	1395	28
chr2-25463287-G-A	DNMT3A	c.2206C>T	R736C	missense_variant	CH_05	CH_05_Saliva	NA	NA	NA	NA
chr2-25457176-G-T	DNMT3A	c.2711C>A	P904Q	missense_variant	CH_05	CH_05_Saliva	2	26	1315	99
chr17-58740623-C-CA	PPM1D	c.1535dupA	N512fs	frameshift_variant	CH_05	CH_05_Saliva	0.5	6	1200	19
chr17-58740517-TG-T	PPM1D	c.1423delG	E475fs	frameshift_variant	CH_05	CH_05_Saliva	0.4	5	1337	11
chr15-90628543-A-C	IDH2	c.1044T>G	H348Q	missense_variant	CH_15	CH_15_BuffyCoat	NA	NA	NA	NA
chr9-5073770-G-T	JAK2	c.1849G>T	V617F	missense_variant	CH_15	CH_15_BuffyCoat	11.9	113	953	100
chr20-57484420-C-T	GNAS	c.2530C>T	R844C	missense_variant	CH_15	CH_15_BuffyCoat	1.5	19	1229	97
chr2-25463296-C-CA	DNMT3A	c.2196dupT	E733fs	frameshift_variant	CH_15	CH_15_BuffyCoat	1	13	1264	87
chr2-25463562-C-T	DNMT3A	c.2120G>A	G707D	missense_variant	CH_15	CH_15_BuffyCoat	1.1	13	1212	53
chr4-106193730-C-CT	TET2	c.4256dupT	T1420fs	frameshift_variant	CH_15	CH_15_BuffyCoat	0.8	9	1189	39
chr9-5073770-G-T	JAK2	c.1849G>T	V617F	missense_variant	CH_15	CH_15_Saliva	11.1	118	1061	100
chr2-25463296-C-CA	DNMT3A	c.2196dupT	E733fs	frameshift_variant	CH_15	CH_15_Saliva	1	19	1948	99
chr2-25463562-C-T	DNMT3A	c.2120G>A	G707D	missense_variant	CH_15	CH_15_Saliva	0.8	14	1864	72
chr15-90628543-A-C	IDH2	c.1044T>G	H348Q	missense_variant	CH_15	CH_15_Saliva	1.4	11	778	45
chr20-57484420-C-T	GNAS	c.2530C>T	R844C	missense_variant	CH_15	CH_15_Saliva	0.6	10	1713	21
chr4-106193730-C-CT	TET2	c.4256dupT	T1420fs	frameshift_variant	CH_15	CH_15_Saliva	0.3	5	1666	8
chr17-7572977-AGGT-GGGG	TP53	c.1129_1132delACCTinsCCCC	TS377PP	missense_variant	CH_18	CH_18_BuffyCoat	7.3	76	1039	100
chr2-25463248-G-A	DNMT3A	c.2245C>T	R749C	missense_variant	CH_18	CH_18_BuffyCoat	22.1	284	1283	100
chr20-31017794-G-T	ASXL1	c.656G>T	G219V	missense_variant	CH_18	CH_18_BuffyCoat	51.1	599	1173	100
chr19-56171893-GCCA-CCCC	U2AF2	c.242_245delGCCAinsCCCC	RH81PP	missense_variant	CH_18	CH_18_BuffyCoat	2.3	22	950	99
chr2-198273157-TG-T	SF3B1	c.1052delC	P351fs	frameshift_variant	CH_18	CH_18_BuffyCoat	0.6	8	1416	35
chr17-7572977-AGGT-GGGG	TP53	c.1129_1132delACCTinsCCCC	TS377PP	missense_variant	CH_18	CH_18_Saliva	NA	NA	NA	NA
chr19-56171893-GCCA-CCCC	U2AF2	c.242_245delGCCAinsCCCC	RH81PP	missense_variant	CH_18	CH_18_Saliva	NA	NA	NA	NA
chr2-198273157-TG-T	SF3B1	c.1052delC	P351fs	frameshift_variant	CH_18	CH_18_Saliva	NA	NA	NA	NA
chr2-25463248-G-A	DNMT3A	c.2245C>T	R749C	missense_variant	CH_18	CH_18_Saliva	19.1	319	1667	100
chr20-31017794-G-T	ASXL1	c.656G>T	G219V	missense_variant	CH_18	CH_18_Saliva	46.3	701	1513	100
chr2-25462039-TG-T	DNMT3A	c.2367delC	H789fs	frameshift_variant	CH_20	CH_20_BuffyCoat	14	118	844	100
chr4-106156444-G-GTGAAAAT	TET2	c.1409_1415dupTGAAAAT	G474fs	frameshift_variant	CH_20	CH_20_BuffyCoat	8.7	132	1519	100
chr17-58740809-C-T	PPM1D	c.1714C>T	R572*	stop_gained	CH_20	CH_20_BuffyCoat	3.3	46	1408	99
chr2-25469965-G-T	DNMT3A	c.1077C>A	Y359*	stop_gained	CH_20	CH_20_BuffyCoat	7.9	72	909	99
chrX-15841225-CGGGGC-AGCCGG	ZRSR2	c.1309_1314delCGGGGCinsAGCCGG	RG437SR	missense_variant	CH_20	CH_20_BuffyCoat	3.7	51	1379	99
chrX-39933623-G-T	BCOR	c.976C>A	P326T	missense_variant	CH_20	CH_20_BuffyCoat	1.3	17	1359	26
chrX-39933623-G-T	BCOR	c.976C>A	P326T	missense_variant	CH_20	CH_20_Saliva	NA	NA	NA	NA
chr2-25462039-TG-T	DNMT3A	c.2367delC	H789fs	frameshift_variant	CH_20	CH_20_Saliva	7.8	70	894	100
chr2-25469965-G-T	DNMT3A	c.1077C>A	Y359*	stop_gained	CH_20	CH_20_Saliva	9.4	79	840	100
chr4-106156444-G-GTGAAAAT	TET2	c.1409_1415dupTGAAAAT	G474fs	frameshift_variant	CH_20	CH_20_Saliva	7.6	101	1324	100
chrX-15841225-CGGGGC-AGCCGG	ZRSR2	c.1309_1314delCGGGGCinsAGCCGG	RG437SR	missense_variant	CH_20	CH_20_Saliva	4.5	59	1306	99
chr17-58740809-C-T	PPM1D	c.1714C>T	R572*	stop_gained	CH_20	CH_20_Saliva	1.7	20	1183	98
chr11-119148956-G-C	CBL	c.1176G>C	K392N	missense_variant	CH_22	CH_22_BuffyCoat	7.4	89	1202	100
chr15-90628533-TGA-GGG	IDH2	c.1052_1054delTCAinsCCC	VT351AP	missense_variant	CH_22	CH_22_BuffyCoat	3.6	23	645	99
chr2-209113112-C-A	IDH1	c.395G>T	R132L	missense_variant	CH_22	CH_22_BuffyCoat	5.4	70	1286	99
chr2-25459806-T-C	DNMT3A	c.2477A>G	K826R	missense_variant & splice_region_variant	CH_22	CH_22_BuffyCoat	6.7	65	964	99
chr15-90628533-TGA-GGG	IDH2	c.1052_1054delTCAinsCCC	VT351AP	missense_variant	CH_22	CH_22_Saliva	NA	NA	NA	NA
chr11-119148956-G-C	CBL	c.1176G>C	K392N	missense_variant	CH_22	CH_22_Saliva	7.3	86	1178	100
chr2-209113112-C-A	IDH1	c.395G>T	R132L	missense_variant	CH_22	CH_22_Saliva	1.8	27	1504	99
chr2-25459806-T-C	DNMT3A	c.2477A>G	K826R	missense_variant & splice_region_variant	CH_22	CH_22_Saliva	1.8	25	1357	99
chr11-119155731-C-T	CBL	c.1484C>T	P495L	missense_variant	CH_23	CH_23_BuffyCoat	46.5	886	1905	100
chr2-25469633-GGCTGCT-AGGTTCCG	DNMT3A	c.1129_1135delAGCAGCCinsCGGAACCT	S377fs	frameshift_variant & missense_variant	CH_23	CH_23_BuffyCoat	22.5	389	1729	100
chr9-5072618-T-C	JAK2	c.1768T>C	Y590H	missense_variant	CH_23	CH_23_BuffyCoat	48.5	869	1792	100
chr2-25457291-T-C	DNMT3A	c.2598-2A>G	n/a	splice_acceptor_variant & intron_variant	CH_23	CH_23_BuffyCoat	1.9	32	1728	99
chr2-25469632-C-CA	DNMT3A	c.1135_1136insT	R379fs	frameshift_variant	CH_23	CH_23_BuffyCoat	1.9	33	1729	99
chr2-25469639-T-G	DNMT3A	c.1129A>C	S377R	missense_variant	CH_23	CH_23_BuffyCoat	1.3	22	1656	99
chr2-25469637-GCT-CCG	DNMT3A	c.1129_1131delAGCinsCGG	S377R	missense_variant	CH_23	CH_23_BuffyCoat	0.7	12	1639	70
chr17-58740720-A-AT	PPM1D	c.1627dupT	S543fs	frameshift_variant	CH_23	CH_23_BuffyCoat	0.4	10	2223	39
chr17-58740720-A-AT	PPM1D	c.1627dupT	S543fs	frameshift_variant	CH_23	CH_23_Saliva	NA	NA	NA	NA
chr2-25469639-T-G	DNMT3A	c.1129A>C	S377R	missense_variant	CH_23	CH_23_Saliva	NA	NA	NA	NA
chr11-119155731-C-T	CBL	c.1484C>T	P495L	missense_variant	CH_23	CH_23_Saliva	45.9	919	2003	100
chr2-25469633-GGCTGCT-AGGTTCCG	DNMT3A	c.1129_1135delAGCAGCCinsCGGAACCT	S377fs	frameshift_variant & missense_variant	CH_23	CH_23_Saliva	18.3	382	2089	100
chr9-5072618-T-C	JAK2	c.1768T>C	Y590H	missense_variant	CH_23	CH_23_Saliva	50.3	682	1357	100
chr2-25457291-T-C	DNMT3A	c.2598-2A>G	n/a	splice_acceptor_variant & intron_variant	CH_23	CH_23_Saliva	1.2	26	2143	99
chr2-25469632-C-CA	DNMT3A	c.1135_1136insT	R379fs	frameshift_variant	CH_23	CH_23_Saliva	0.8	17	2089	98
chr2-25469637-GCT-CCG	DNMT3A	c.1129_1131delAGCinsCGG	S377R	missense_variant	CH_23	CH_23_Saliva	0.8	17	2035	98
chr17-58740665-C-T	PPM1D	c.1570C>T	Q524*	stop_gained	CH_34	CH_34_BuffyCoat	14	149	1068	100
chr2-25470464-G-A	DNMT3A	c.1010C>T	S337L	missense_variant	CH_34	CH_34_BuffyCoat	21.1	257	1219	100
chr20-57429593-TTCG-GCCCCTGACGCCC	GNAS	c.1273_1276delTTCGinsGCCCCTGACGCCC	F425_A426delinsAPDAP	missense_variant & disruptive_inframe_insertion	CH_34	CH_34_BuffyCoat	3.7	29	792	99
chr17-58740665-C-T	PPM1D	c.1570C>T	Q524*	stop_gained	CH_34	CH_34_Saliva	12.8	120	937	100
chr2-25470464-G-A	DNMT3A	c.1010C>T	S337L	missense_variant	CH_34	CH_34_Saliva	12	127	1057	100
chr20-57429593-TTCG-GCCCCTGACGCCC	GNAS	c.1273_1276delTTCGinsGCCCCTGACGCCC	F425_A426delinsAPDAP	missense_variant & disruptive_inframe_insertion	CH_34	CH_34_Saliva	3.7	33	901	99
chr20-57429593-TTCG-GCCCCTGACGCCC	GNAS	c.1273_1276delTTCGinsGCCCCTGACGCCC	F425_A426delinsAPDAP	missense_variant & disruptive_inframe_insertion	CH_41	CH_41_BuffyCoat	NA	NA	NA	NA
chrX-39923604-G-A	BCOR	c.3487C>T	R1163*	stop_gained	CH_41	CH_41_BuffyCoat	NA	NA	NA	NA
chr17-58740809-C-T	PPM1D	c.1714C>T	R572*	stop_gained	CH_41	CH_41_BuffyCoat	17	224	1315	100
chr20-57484421-G-A	GNAS	c.2531G>A	R844H	missense_variant	CH_41	CH_41_BuffyCoat	24.1	313	1298	100
chrX-15818012-G-A	ZRSR2	c.139G>A	E47K	missense_variant	CH_41	CH_41_BuffyCoat	52.8	457	866	100
chrX-15841225-CGGGGC-AGCCGG	ZRSR2	c.1309_1314delCGGGGCinsAGCCGG	RG437SR	missense_variant	CH_41	CH_41_BuffyCoat	7	91	1291	100
chr17-58740444-T-A	PPM1D	c.1349T>A	L450*	stop_gained	CH_41	CH_41_BuffyCoat	2.3	29	1275	99
chrX-15841260-CAGGAGCCGC-GAGCCGCAGG	ZRSR2	c.1344_1353delCAGGAGCCGCinsGAGCCGCAGG	RS449SR	missense_variant	CH_41	CH_41_BuffyCoat	4	49	1216	99
chr20-57429732-C-G	GNAS	c.1412C>G	P471R	missense_variant	CH_41	CH_41_BuffyCoat	1.4	14	984	47
chr20-57429732-C-G	GNAS	c.1412C>G	P471R	missense_variant	CH_41	CH_41_Saliva	NA	NA	NA	NA
chrX-15841260-CAGGAGCCGC-GAGCCGCAGG	ZRSR2	c.1344_1353delCAGGAGCCGCinsGAGCCGCAGG	RS449SR	missense_variant	CH_41	CH_41_Saliva	NA	NA	NA	NA
chr17-58740809-C-T	PPM1D	c.1714C>T	R572*	stop_gained	CH_41	CH_41_Saliva	20	332	1663	100
chr20-57484421-G-A	GNAS	c.2531G>A	R844H	missense_variant	CH_41	CH_41_Saliva	19	369	1943	100
chrX-15818012-G-A	ZRSR2	c.139G>A	E47K	missense_variant	CH_41	CH_41_Saliva	49.7	415	835	100
chrX-15841225-CGGGGC-AGCCGG	ZRSR2	c.1309_1314delCGGGGCinsAGCCGG	RG437SR	missense_variant	CH_41	CH_41_Saliva	8.4	168	2008	100
chr17-58740444-T-A	PPM1D	c.1349T>A	L450*	stop_gained	CH_41	CH_41_Saliva	2.4	38	1609	99
chr20-57429593-TTCG-GCCCCTGACGCCC	GNAS	c.1273_1276delTTCGinsGCCCCTGACGCCC	F425_A426delinsAPDAP	missense_variant & disruptive_inframe_insertion	CH_41	CH_41_Saliva	3.2	61	1927	99
chrX-39923604-G-A	BCOR	c.3487C>T	R1163*	stop_gained	CH_41	CH_41_Saliva	0.8	16	2071	46
chr17-7578550-G-A	TP53	c.380C>T	S127F	missense_variant	CH_42	CH_42_BuffyCoat	40.6	438	1079	100
chr17-58740706-AT-A	PPM1D	c.1613delT	L538fs	frameshift_variant	CH_42	CH_42_BuffyCoat	2.3	33	1432	99
chr2-25466799-C-A	DNMT3A	c.1904G>T	R635L	missense_variant	CH_42	CH_42_BuffyCoat	3.1	30	954	99
chr17-7578550-G-A	TP53	c.380C>T	S127F	missense_variant	CH_42	CH_42_Saliva	19.5	309	1585	100
chr17-58740706-AT-A	PPM1D	c.1613delT	L538fs	frameshift_variant	CH_42	CH_42_Saliva	1.3	17	1347	99
chr2-25466799-C-A	DNMT3A	c.1904G>T	R635L	missense_variant	CH_42	CH_42_Saliva	1.9	27	1433	99
chr2-25463287-G-A	DNMT3A	c.2206C>T	R736C	missense_variant	CH_47	CH_47_BuffyCoat	3	43	1418	99
chr2-25464544-C-T	DNMT3A	c.1969G>A	V657M	missense_variant	CH_47	CH_47_BuffyCoat	1.8	22	1241	98
chr2-25470535-C-T	DNMT3A	c.939G>A	W313*	stop_gained	CH_47	CH_47_BuffyCoat	1.4	19	1345	92
chr2-25470011-A-T	DNMT3A	c.1031T>A	L344Q	missense_variant	CH_47	CH_47_BuffyCoat	1.6	16	1004	88
chr2-25470011-A-T	DNMT3A	c.1031T>A	L344Q	missense_variant	CH_47	CH_47_Saliva	NA	NA	NA	NA
chr2-25463287-G-A	DNMT3A	c.2206C>T	R736C	missense_variant	CH_47	CH_47_Saliva	3	49	1646	99
chr2-25464544-C-T	DNMT3A	c.1969G>A	V657M	missense_variant	CH_47	CH_47_Saliva	1.9	30	1602	99
chr2-25470535-C-T	DNMT3A	c.939G>A	W313*	stop_gained	CH_47	CH_47_Saliva	1	18	1750	90
chr17-58740534-AAGCCCTGACTT-A	PPM1D	c.1440_1450delAGCCCTGACTT	K480fs	frameshift_variant	CH_52	CH_52_BuffyCoat	NA	NA	NA	NA
chr17-7577545-T-G	TP53	c.736A>C	M246L	missense_variant	CH_52	CH_52_BuffyCoat	2.5	28	1134	99
chr17-7577545-T-G	TP53	c.736A>C	M246L	missense_variant	CH_52	CH_52_Saliva	1.9	20	1062	97
chr17-58740534-AAGCCCTGACTT-A	PPM1D	c.1440_1450delAGCCCTGACTT	K480fs	frameshift_variant	CH_52	CH_52_Saliva	0.9	12	1303	61
chr2-25462032-C-T	DNMT3A	c.2375G>A	R792H	missense_variant	CH_53	CH_53_BuffyCoat	2.1	19	907	99
chr2-25463586-C-T	DNMT3A	c.2096G>A	G699D	missense_variant	CH_53	CH_53_BuffyCoat	4.4	53	1208	99
chr4-106156324-C-T	TET2	c.1288C>T	P430S	missense_variant	CH_53	CH_53_BuffyCoat	2	36	1829	99
chr17-7577547-C-A	TP53	c.734G>T	G245V	missense_variant	CH_53	CH_53_BuffyCoat	1.6	13	809	47
chr17-58740392-A-T	PPM1D	c.1297A>T	K433*	stop_gained	CH_53	CH_53_BuffyCoat	0.6	8	1307	30
chr17-58740392-A-T	PPM1D	c.1297A>T	K433*	stop_gained	CH_53	CH_53_Saliva	NA	NA	NA	NA
chr2-25463586-C-T	DNMT3A	c.2096G>A	G699D	missense_variant	CH_53	CH_53_Saliva	2.7	26	953	99
chr4-106156324-C-T	TET2	c.1288C>T	P430S	missense_variant	CH_53	CH_53_Saliva	2.1	25	1169	99
chr2-25462032-C-T	DNMT3A	c.2375G>A	R792H	missense_variant	CH_53	CH_53_Saliva	1.3	11	858	64
chr17-7577547-C-A	TP53	c.734G>T	G245V	missense_variant	CH_53	CH_53_Saliva	1.4	10	736	16
chr17-58740475-TGTCCAAG-T	PPM1D	c.1383_1389delCCAAGGT	Q462fs	frameshift_variant	CH_59	CH_59_BuffyCoat	NA	NA	NA	NA
chr20-31022402-TCACCACTGCCATAGAGAGGCGGC-T	ASXL1	c.1900_1922delAGAGAGGCGGCCACCACTGCCAT	E635fs	frameshift_variant	CH_59	CH_59_BuffyCoat	NA	NA	NA	NA
chr17-58740432-CAG-C	PPM1D	c.1341_1342delGA	N448fs	frameshift_variant	CH_59	CH_59_BuffyCoat	7.4	91	1232	100
chr17-58740546-T-A	PPM1D	c.1451T>A	L484*	stop_gained	CH_59	CH_59_BuffyCoat	1.5	20	1294	99
chr20-31022441-A-AG	ASXL1	c.1934dupG	G646fs	frameshift_variant	CH_59	CH_59_BuffyCoat	3.8	49	1297	99
chr4-106190877-GCACAACATGC-G	TET2	c.4219_4228delCACAACATGC	H1407fs	frameshift_variant	CH_59	CH_59_BuffyCoat	0.7	9	1377	63
chr17-58740432-CAG-C	PPM1D	c.1341_1342delGA	N448fs	frameshift_variant	CH_59	CH_59_Saliva	6.3	68	1074	100
chr17-58740546-T-A	PPM1D	c.1451T>A	L484*	stop_gained	CH_59	CH_59_Saliva	1.8	19	1071	99
chr20-31022441-A-AG	ASXL1	c.1934dupG	G646fs	frameshift_variant	CH_59	CH_59_Saliva	3.6	54	1502	99
chr4-106190877-GCACAACATGC-G	TET2	c.4219_4228delCACAACATGC	H1407fs	frameshift_variant	CH_59	CH_59_Saliva	0.9	10	1087	83
chr17-58740475-TGTCCAAG-T	PPM1D	c.1383_1389delCCAAGGT	Q462fs	frameshift_variant	CH_59	CH_59_Saliva	0.6	7	1113	43
chr20-31022402-TCACCACTGCCATAGAGAGGCGGC-T	ASXL1	c.1900_1922delAGAGAGGCGGCCACCACTGCCAT	E635fs	frameshift_variant	CH_59	CH_59_Saliva	0.4	6	1383	28

## Sheet: Fig. 1B
ChangeID	Gene	Transcript Change	Amino Acid Change MSK	Consequence	ID	Sample ID	VAF (%)	Reads	Depth	Confidence
chr11-119077160-CG-C	CBL	c.38delG	G13fs	frameshift_variant	CH_30	CH_30_BuffyCoat	NA	NA	NA	NA
chr11-119145654-AACCTGG-GACTATT	CBL	c.860_866delAACCTGGinsGACTATT	KPG287RLF	missense_variant	CH_34	CH_34_BuffyCoat	NA	NA	NA	NA
chr15-90628539-T-G	IDH2	c.1048A>C	T350P	missense_variant	CH_27	CH_27_BuffyCoat	NA	NA	NA	NA
chr15-90628539-T-G	IDH2	c.1048A>C	T350P	missense_variant	CH_58	CH_58_BuffyCoat	4.1	5	123	33
chr15-90628543-A-C	IDH2	c.1044T>G	H348Q	missense_variant	CH_34	CH_34_BuffyCoat	NA	NA	NA	NA
chr15-90645570-C-T	IDH2	c.53G>A	R18Q	missense_variant	CH_51	CH_51_BuffyCoat	49.2	420	853	100
chr17-58740357-C-A	PPM1D	c.1262C>A	S421*	stop_gained & splice_region_variant	CH_31	CH_31_BuffyCoat	1.3	13	1015	40
chr17-58740432-CAG-C	PPM1D	c.1341_1342delGA	N448fs	frameshift_variant	CH_59	CH_59_BuffyCoat	7.4	91	1232	100
chr17-58740517-TG-T	PPM1D	c.1423delG	E475fs	frameshift_variant	CH_05	CH_05_BuffyCoat	0.7	10	1448	80
chr17-58740543-CT-C	PPM1D	c.1451delT	L484fs	frameshift_variant	CH_33	CH_33_BuffyCoat	1.3	19	1490	99
chr17-58740546-T-A	PPM1D	c.1451T>A	L484*	stop_gained	CH_59	CH_59_BuffyCoat	1.5	20	1294	99
chr17-58740605-AC-A	PPM1D	c.1511delC	T504fs	frameshift_variant	CH_49	CH_49_BuffyCoat	10.4	112	1077	100
chr17-58740623-C-CA	PPM1D	c.1535dupA	N512fs	frameshift_variant	CH_05	CH_05_BuffyCoat	0.4	6	1395	28
chr17-58740653-C-T	PPM1D	c.1558C>T	Q520*	stop_gained	CH_31	CH_31_BuffyCoat	1.2	14	1176	86
chr17-58740665-C-T	PPM1D	c.1570C>T	Q524*	stop_gained	CH_34	CH_34_BuffyCoat	14	149	1068	100
chr17-58740706-AT-A	PPM1D	c.1613delT	L538fs	frameshift_variant	CH_42	CH_42_BuffyCoat	2.3	33	1432	99
chr17-58740713-G-T	PPM1D	c.1618G>T	E540*	stop_gained	CH_48	CH_48_BuffyCoat	15	203	1350	100
chr17-58740809-C-T	PPM1D	c.1714C>T	R572*	stop_gained	CH_20	CH_20_BuffyCoat	3.3	46	1408	99
chr17-58740836-C-T	PPM1D	c.1741C>T	R581*	stop_gained	CH_07	CH_07_BuffyCoat	1.1	10	926	41
chr17-74732959-G-C	SRSF2	c.284C>G	P95R	missense_variant	CH_26	CH_26_BuffyCoat	36	108	300	100
chr17-74732959-G-T	SRSF2	c.284C>A	P95H	missense_variant	CH_13	CH_13_BuffyCoat	46.6	535	1147	100
chr17-7572977-AGGT-GGGG	TP53	c.1129_1132delACCTinsCCCC	TS377PP	missense_variant	CH_15	CH_15_BuffyCoat	NA	NA	NA	NA
chr17-7572977-AGGT-GGGG	TP53	c.1129_1132delACCTinsCCCC	TS377PP	missense_variant	CH_47	CH_47_BuffyCoat	NA	NA	NA	NA
chr17-7576852-C-T	TP53	c.993+1G>A	n/a	splice_donor_variant & intron_variant	CH_37	CH_37_BuffyCoat	1.6	17	1048	97
chr17-7577545-T-G	TP53	c.736A>C	M246L	missense_variant	CH_52	CH_52_BuffyCoat	2.5	28	1134	99
chr17-7577570-C-T	TP53	c.711G>A	M237I	missense_variant	CH_58	CH_58_BuffyCoat	16.5	29	176	99
chr17-7578457-C-T	TP53	c.473G>A	R158H	missense_variant	CH_27	CH_27_BuffyCoat	36.3	403	1109	100
chr17-7578550-G-A	TP53	c.380C>T	S127F	missense_variant	CH_42	CH_42_BuffyCoat	40.6	438	1079	100
chr19-56170657-G-A	U2AF2	c.131G>A	R44H	missense_variant	CH_43	CH_43_BuffyCoat	50	620	1239	100
chr19-56171946-T-A	U2AF2	c.295T>A	F99I	missense_variant	CH_05	CH_05_BuffyCoat	NA	NA	NA	NA
chr2-198266174-TA-T	SF3B1	c.2445delT	F815fs	frameshift_variant	CH_63	CH_63_BuffyCoat	1.8	5	285	33
chr2-198266834-T-C	SF3B1	c.2098A>G	K700E	missense_variant	CH_25	CH_25_BuffyCoat	NA	NA	NA	NA
chr2-198266834-T-C	SF3B1	c.2098A>G	K700E	missense_variant	CH_29	CH_29_BuffyCoat	19	73	384	100
chr2-198267359-C-G	SF3B1	c.1998G>C	K666N	missense_variant	CH_58	CH_58_BuffyCoat	3.9	7	181	38
chr2-198269807-A-C	SF3B1	c.1532T>G	M511R	missense_variant	CH_60	CH_60_BuffyCoat	NA	NA	NA	NA
chr2-198269810-GGTG-AATT	SF3B1	c.1526_1529delCACCinsAATT	PP509QL	missense_variant	CH_15	CH_15_BuffyCoat	NA	NA	NA	NA
chr2-198269810-GGTG-AATT	SF3B1	c.1526_1529delCACCinsAATT	PP509QL	missense_variant	CH_47	CH_47_BuffyCoat	NA	NA	NA	NA
chr2-198269810-GGTG-AATT	SF3B1	c.1526_1529delCACCinsAATT	PP509QL	missense_variant	CH_58	CH_58_BuffyCoat	NA	NA	NA	NA
chr2-25457159-C-T	DNMT3A	c.2728G>A	A910T	missense_variant	CH_24	CH_24_BuffyCoat	6.5	12	186	99
chr2-25457176-G-T	DNMT3A	c.2711C>A	P904Q	missense_variant	CH_05	CH_05_BuffyCoat	5.1	59	1152	99
chr2-25457238-CA-C	DNMT3A	c.2648delT	L883fs	frameshift_variant	CH_25	CH_25_BuffyCoat	3.9	33	839	99
chr2-25457242-C-G	DNMT3A	c.2645G>C	R882P	missense_variant	CH_47	CH_47_BuffyCoat	NA	NA	NA	NA
chr2-25457242-C-T	DNMT3A	c.2645G>A	R882H	missense_variant	CH_12	CH_12_BuffyCoat	7.4	70	942	99
chr2-25457242-C-T	DNMT3A	c.2645G>A	R882H	missense_variant	CH_17	CH_17_BuffyCoat	4.3	37	862	99
chr2-25457242-C-T	DNMT3A	c.2645G>A	R882H	missense_variant	CH_30	CH_30_BuffyCoat	23.1	34	147	99
chr2-25457242-C-T	DNMT3A	c.2645G>A	R882H	missense_variant	CH_63	CH_63_BuffyCoat	22.5	84	374	100
chr2-25457284-A-C	DNMT3A	c.2603T>G	F868C	missense_variant	CH_37	CH_37_BuffyCoat	24.6	342	1393	100
chr2-25458594-C-G	DNMT3A	c.2579G>C	W860S	missense_variant	CH_62	CH_62_BuffyCoat	31.1	248	798	100
chr2-25458636-T-G	DNMT3A	c.2537A>C	Q846P	missense_variant	CH_25	CH_25_BuffyCoat	3.6	28	771	99
chr2-25462020-C-T	DNMT3A	c.2387G>A	G796D	missense_variant	CH_60	CH_60_BuffyCoat	5.3	40	758	99
chr2-25462039-TG-T	DNMT3A	c.2367delC	H789fs	frameshift_variant	CH_20	CH_20_BuffyCoat	14	118	844	100
chr2-25462068-A-G	DNMT3A	c.2339T>C	I780T	missense_variant	CH_57	CH_57_BuffyCoat	8.6	40	464	99
chr2-25463184-G-A	DNMT3A	c.2309C>T	S770L	missense_variant	CH_25	CH_25_BuffyCoat	19.9	146	733	100
chr2-25463229-A-G	DNMT3A	c.2264T>C	F755S	missense_variant	CH_57	CH_57_BuffyCoat	2.8	18	632	98
chr2-25463235-C-T	DNMT3A	c.2258G>A	W753*	stop_gained	CH_24	CH_24_BuffyCoat	NA	NA	NA	NA
chr2-25463287-G-A	DNMT3A	c.2206C>T	R736C	missense_variant	CH_05	CH_05_BuffyCoat	3.3	36	1078	99
chr2-25463287-G-A	DNMT3A	c.2206C>T	R736C	missense_variant	CH_47	CH_47_BuffyCoat	3	43	1418	99
chr2-25463289-T-C	DNMT3A	c.2204A>G	Y735C	missense_variant	CH_06	CH_06_BuffyCoat	3.9	46	1165	99
chr2-25463296-C-CA	DNMT3A	c.2196dupT	E733fs	frameshift_variant	CH_15	CH_15_BuffyCoat	1	13	1264	87
chr2-25463541-G-C	DNMT3A	c.2141C>G	S714C	missense_variant	CH_54	CH_54_BuffyCoat	3.4	41	1197	99
chr2-25463562-C-T	DNMT3A	c.2120G>A	G707D	missense_variant	CH_15	CH_15_BuffyCoat	1.1	13	1212	53
chr2-25463596-GGATCT-ATC	DNMT3A	c.2083-2_2086delAGATCCinsGAT	I695fs	frameshift_variant & stop_gained & splice_acceptor_variant & splice_region_variant & intron_variant	CH_31	CH_31_BuffyCoat	1.8	16	894	99
chr2-25464534-T-C	DNMT3A	c.1979A>G	Y660C	missense_variant	CH_25	CH_25_BuffyCoat	10.9	78	714	100
chr2-25464534-T-C	DNMT3A	c.1979A>G	Y660C	missense_variant	CH_33	CH_33_BuffyCoat	6.3	79	1255	100
chr2-25464544-C-T	DNMT3A	c.1969G>A	V657M	missense_variant	CH_47	CH_47_BuffyCoat	1.8	22	1241	98
chr2-25466776-T-C	DNMT3A	c.1927A>G	I643V	missense_variant	CH_51	CH_51_BuffyCoat	0.9	9	993	26
chr2-25466790-G-C	DNMT3A	c.1913C>G	S638C	missense_variant	CH_08	CH_08_BuffyCoat	NA	NA	NA	NA
chr2-25466799-C-A	DNMT3A	c.1904G>T	R635L	missense_variant	CH_42	CH_42_BuffyCoat	3.1	30	954	99
chr2-25467188-C-T	DNMT3A	c.1687G>A	V563M	missense_variant	CH_01	CH_01_BuffyCoat	6.7	73	1097	100
chr2-25467509-C-A	DNMT3A	c.1567G>T	E523*	stop_gained	CH_51	CH_51_BuffyCoat	1.5	13	846	45
chr2-25468124-T-A	DNMT3A	c.1552A>T	K518*	stop_gained & splice_region_variant	CH_10	CH_10_BuffyCoat	7.1	45	630	99
chr2-25468124-TG-T	DNMT3A	c.1551delC	C517fs	frameshift_variant	CH_39	CH_39_BuffyCoat	2.5	24	959	99
chr2-25468920-G-T	DNMT3A	c.1443C>A	Y481*	stop_gained	CH_25	CH_25_BuffyCoat	23.1	186	806	100
chr2-25469058-AC-A	DNMT3A	c.1399delG	V467fs	frameshift_variant	CH_24	CH_24_BuffyCoat	30.8	56	182	100
chr2-25469489-CT-C	DNMT3A	c.1278delA	E427fs	frameshift_variant & splice_region_variant	CH_33	CH_33_BuffyCoat	0.9	11	1202	86
chr2-25469615-GGA-G	DNMT3A	c.1151_1152delTC	F384fs	frameshift_variant	CH_45	CH_45_BuffyCoat	0.6	8	1420	49
chr2-25469965-G-T	DNMT3A	c.1077C>A	Y359*	stop_gained	CH_20	CH_20_BuffyCoat	7.9	72	909	99
chr2-25470004-CG-C	DNMT3A	c.1037delC	P346fs	frameshift_variant	CH_57	CH_57_BuffyCoat	3.2	16	496	99
chr2-25470011-A-T	DNMT3A	c.1031T>A	L344Q	missense_variant	CH_47	CH_47_BuffyCoat	1.6	16	1004	88
chr2-25470015-T-TC	DNMT3A	c.1026dupG	K343fs	frameshift_variant	CH_51	CH_51_BuffyCoat	0.8	6	757	28
chr2-25470464-G-A	DNMT3A	c.1010C>T	S337L	missense_variant	CH_34	CH_34_BuffyCoat	21.1	257	1219	100
chr2-25470498-G-A	DNMT3A	c.976C>T	R326C	missense_variant	CH_37	CH_37_BuffyCoat	1.4	21	1510	99
chr2-25470535-C-T	DNMT3A	c.939G>A	W313*	stop_gained	CH_47	CH_47_BuffyCoat	1.4	19	1345	92
chr2-25470559-C-T	DNMT3A	c.915G>A	W305*	stop_gained	CH_21	CH_21_BuffyCoat	4.1	56	1369	99
chr2-25470590-A-T	DNMT3A	c.884T>A	L295Q	missense_variant	CH_33	CH_33_BuffyCoat	4.3	54	1262	99
chr20-31021248-TCCGAA-T	ASXL1	c.1250_1254delGAACC	R417fs	frameshift_variant	CH_13	CH_13_BuffyCoat	42.8	546	1277	100
chr20-31022267-G-GA	ASXL1	c.1752_1753insA	V585fs	frameshift_variant	CH_19	CH_19_BuffyCoat	1.1	9	789	60
chr20-31022268-GTT-AACC	ASXL1	c.1753_1755delGTTinsAACC	V585fs	frameshift_variant & missense_variant	CH_19	CH_19_BuffyCoat	22.4	177	789	100
chr20-31022269-TT-CC	ASXL1	c.1754_1755delTTinsCC	V585A	missense_variant	CH_19	CH_19_BuffyCoat	0.6	5	770	10
chr20-31022432-TGCCATCGGAGG-T	ASXL1	c.1919_1929delCCATCGGAGGG	A640fs	frameshift_variant	CH_26	CH_26_BuffyCoat	4.2	11	263	98
chr20-31022441-A-AG	ASXL1	c.1934dupG	G646fs	frameshift_variant	CH_02	CH_02_BuffyCoat	1.6	12	744	86
chr20-31022441-A-AG	ASXL1	c.1934dupG	G646fs	frameshift_variant	CH_26	CH_26_BuffyCoat	1.9	5	269	35
chr20-31022441-A-AG	ASXL1	c.1934dupG	G646fs	frameshift_variant	CH_42	CH_42_BuffyCoat	NA	NA	NA	NA
chr20-31022441-A-AG	ASXL1	c.1934dupG	G646fs	frameshift_variant	CH_59	CH_59_BuffyCoat	3.8	49	1297	99
chr20-31022851-C-T	ASXL1	c.2336C>T	P779L	missense_variant	CH_27	CH_27_BuffyCoat	50.5	579	1147	100
chr20-31023070-C-A	ASXL1	c.2555C>A	S852*	stop_gained	CH_49	CH_49_BuffyCoat	4.4	46	1035	99
chr20-31023152-T-TA	ASXL1	c.2638dupA	T880fs	frameshift_variant	CH_46	CH_46_BuffyCoat	1.5	15	1021	96
chr20-31024087-T-G	ASXL1	c.3572T>G	I1191S	missense_variant	CH_10	CH_10_BuffyCoat	6.8	75	1110	100
chr20-31024095-A-C	ASXL1	c.3580A>C	T1194P	missense_variant	CH_10	CH_10_BuffyCoat	1.1	12	1056	66
chr20-31024480-CGA-C	ASXL1	c.3966_3967delGA	M1323fs	frameshift_variant	CH_03	CH_03_BuffyCoat	5	47	931	99
chr20-57428948-G-C	GNAS	c.628G>C	A210P	missense_variant	CH_58	CH_58_BuffyCoat	41.4	104	251	100
chr20-57429593-TTCG-GCCCCTGACGCCC	GNAS	c.1273_1276delTTCGinsGCCCCTGACGCCC	F425_A426delinsAPDAP	missense_variant & disruptive_inframe_insertion	CH_34	CH_34_BuffyCoat	3.7	29	792	99
chr20-57429593-TTCG-GCCCCTGACGCCC	GNAS	c.1273_1276delTTCGinsGCCCCTGACGCCC	F425_A426delinsAPDAP	missense_variant & disruptive_inframe_insertion	CH_39	CH_39_BuffyCoat	NA	NA	NA	NA
chr20-57429593-TTCG-GCCCCTGACGCCC	GNAS	c.1273_1276delTTCGinsGCCCCTGACGCCC	F425_A426delinsAPDAP	missense_variant & disruptive_inframe_insertion	CH_45	CH_45_BuffyCoat	NA	NA	NA	NA
chr20-57429593-TTCG-GCCCCTGACGCCC	GNAS	c.1273_1276delTTCGinsGCCCCTGACGCCC	F425_A426delinsAPDAP	missense_variant & disruptive_inframe_insertion	CH_58	CH_58_BuffyCoat	NA	NA	NA	NA
chr20-57429715-AGATG-CGACT	GNAS	c.1395_1399delAGATGinsCGACT	A467S	missense_variant	CH_34	CH_34_BuffyCoat	NA	NA	NA	NA
chr20-57429715-AGATG-CGACT	GNAS	c.1395_1399delAGATGinsCGACT	A467S	missense_variant	CH_39	CH_39_BuffyCoat	NA	NA	NA	NA
chr20-57429715-AGATG-CGACT	GNAS	c.1395_1399delAGATGinsCGACT	A467S	missense_variant	CH_58	CH_58_BuffyCoat	5.2	7	134	96
chr20-57429732-C-G	GNAS	c.1412C>G	P471R	missense_variant	CH_34	CH_34_BuffyCoat	NA	NA	NA	NA
chr20-57429732-C-G	GNAS	c.1412C>G	P471R	missense_variant	CH_39	CH_39_BuffyCoat	NA	NA	NA	NA
chr20-57429736-GGCTCCC-CGCCCCA	GNAS	c.1416_1422delGGCTCCCinsCGCCCCA	E472D	missense_variant	CH_34	CH_34_BuffyCoat	NA	NA	NA	NA
chr20-57429736-GGCTCCC-CGCCCCA	GNAS	c.1416_1422delGGCTCCCinsCGCCCCA	E472D	missense_variant	CH_58	CH_58_BuffyCoat	NA	NA	NA	NA
chr20-57484420-C-T	GNAS	c.2530C>T	R844C	missense_variant	CH_15	CH_15_BuffyCoat	1.5	19	1229	97
chr21-44513278-TCCA-AACC	U2AF1	c.654_657delTGGAinsGGTT	G219V	missense_variant	CH_43	CH_43_BuffyCoat	0.8	7	855	47
chr21-44513304-G-C	U2AF1	c.631C>G	R211G	missense_variant	CH_01	CH_01_BuffyCoat	NA	NA	NA	NA
chr22-29090043-C-T	CHEK2	c.1567G>A	A523T	missense_variant	CH_62	CH_62_BuffyCoat	22.9	99	433	100
chr22-29115411-C-G	CHEK2	c.784G>C	E262Q	missense_variant	CH_15	CH_15_BuffyCoat	NA	NA	NA	NA
chr22-29115414-CTCTTA-AACATTTGT	CHEK2	c.776_781delTAAGAGinsACAAATGTT	L259_D261delinsYKCY	stop_gained & conservative_inframe_insertion	CH_15	CH_15_BuffyCoat	NA	NA	NA	NA
chr22-29121337-T-C	CHEK2	c.467A>G	Y156C	missense_variant	CH_48	CH_48_BuffyCoat	10.9	156	1431	100
chr4-106155558-TG-T	TET2	c.523delG	V175fs	frameshift_variant	CH_31	CH_31_BuffyCoat	37.1	529	1425	100
chr4-106155584-AT-A	TET2	c.551delT	F184fs	frameshift_variant	CH_46	CH_46_BuffyCoat	1.5	17	1148	98
chr4-106155938-C-CT	TET2	c.903dupT	N302fs	frameshift_variant & stop_gained	CH_60	CH_60_BuffyCoat	0.7	12	1738	89
chr4-106156286-C-G	TET2	c.1250C>G	T417S	missense_variant	CH_36	CH_36_BuffyCoat	50.3	637	1266	100
chr4-106156335-TC-T	TET2	c.1301delC	P434fs	frameshift_variant	CH_24	CH_24_BuffyCoat	34.5	88	255	100
chr4-106156444-G-GTGAAAAT	TET2	c.1409_1415dupTGAAAAT	G474fs	frameshift_variant	CH_20	CH_20_BuffyCoat	8.7	132	1519	100
chr4-106156487-CTAATCCAT-A	TET2	c.1451_1459delCTAATCCATinsA	P484fs	frameshift_variant & missense_variant	CH_25	CH_25_BuffyCoat	0.5	6	1278	11
chr4-106156819-C-T	TET2	c.1783C>T	Q595*	stop_gained	CH_37	CH_37_BuffyCoat	1.2	23	1898	99
chr4-106157013-GAATCA-C	TET2	c.1977_1982delGAATCAinsC	M659fs	frameshift_variant & missense_variant	CH_45	CH_45_BuffyCoat	6.1	84	1383	100
chr4-106157016-TCA-ATC	TET2	c.1980_1982delTCAinsATC	NQ660KS	missense_variant	CH_45	CH_45_BuffyCoat	0.9	12	1384	91
chr4-106157362-GA-G	TET2	c.2329delA	I777fs	frameshift_variant	CH_37	CH_37_BuffyCoat	1	11	1139	86
chr4-106157437-A-T	TET2	c.2401A>T	K801*	stop_gained	CH_03	CH_03_BuffyCoat	4.8	53	1112	99
chr4-106157894-AC-A	TET2	c.2860delC	Q954fs	frameshift_variant	CH_37	CH_37_BuffyCoat	3.1	59	1921	99
chr4-106157959-TG-T	TET2	c.2925delG	W975fs	frameshift_variant	CH_26	CH_26_BuffyCoat	NA	NA	NA	NA
chr4-106157995-C-T	TET2	c.2959C>T	Q987*	stop_gained	CH_08	CH_08_BuffyCoat	2.7	34	1276	99
chr4-106164773-G-A	TET2	c.3704G>A	R1235Q	missense_variant	CH_26	CH_26_BuffyCoat	39.8	125	314	100
chr4-106164895-T-TA	TET2	c.3827dupA	Y1276fs	frameshift_variant & stop_gained	CH_02	CH_02_BuffyCoat	27	203	753	100
chr4-106164914-G-A	TET2	c.3845G>A	R1282H	missense_variant	CH_26	CH_26_BuffyCoat	NA	NA	NA	NA
chr4-106164919-T-G	TET2	c.3850T>G	C1284G	missense_variant	CH_26	CH_26_BuffyCoat	44.9	135	301	100
chr4-106180781-C-CT	TET2	c.3874dupT	C1292fs	frameshift_variant	CH_31	CH_31_BuffyCoat	41	511	1245	100
chr4-106180783-T-TG	TET2	c.3875dupG	C1292fs	frameshift_variant	CH_02	CH_02_BuffyCoat	1.2	8	673	34
chr4-106190850-C-G	TET2	c.4191C>G	D1397E	missense_variant	CH_57	CH_57_BuffyCoat	2	12	590	46
chr4-106190877-GCACAACATGC-G	TET2	c.4219_4228delCACAACATGC	H1407fs	frameshift_variant	CH_59	CH_59_BuffyCoat	0.7	9	1377	63
chr4-106190905-G-A	TET2	c.4245+1G>A	n/a	splice_donor_variant & intron_variant	CH_37	CH_37_BuffyCoat	0.7	10	1531	33
chr4-106193730-C-CT	TET2	c.4256dupT	T1420fs	frameshift_variant	CH_15	CH_15_BuffyCoat	0.8	9	1189	39
chr4-106193932-G-A	TET2	c.4457G>A	R1486Q	missense_variant	CH_33	CH_33_BuffyCoat	50.1	741	1479	100
chr4-106196306-CAG-GTAGTTCTT	TET2	c.4702_4704delCAGinsGTAGTTCTT	Q1568delinsVVL	missense_variant & conservative_inframe_insertion	CH_34	CH_34_BuffyCoat	NA	NA	NA	NA
chr4-106196345-T-TA	TET2	c.4742dupA	Y1581fs	frameshift_variant & stop_gained	CH_08	CH_08_BuffyCoat	0.7	7	1012	1
chr4-106196501-TC-T	TET2	c.4898delC	S1633fs	frameshift_variant	CH_37	CH_37_BuffyCoat	0.9	15	1725	98
chr4-106196800-TAGAC-T	TET2	c.5197_5200delAGAC	R1733fs	frameshift_variant	CH_14	CH_14_BuffyCoat	4.2	78	1857	100
chr4-106196844-CT-C	TET2	c.5241delT	H1748fs	frameshift_variant	CH_62	CH_62_BuffyCoat	1.8	20	1139	99
chr4-106196948-CACA-AACG	TET2	c.5344_5347delCACAinsAACG	HI1782NV	missense_variant	CH_25	CH_25_BuffyCoat	NA	NA	NA	NA
chr4-106197378-A-G	TET2	c.5774A>G	H1925R	missense_variant	CH_08	CH_08_BuffyCoat	7.7	88	1148	100
chr9-5073770-G-T	JAK2	c.1849G>T	V617F	missense_variant	CH_15	CH_15_BuffyCoat	11.9	113	953	100
chr9-5073770-G-T	JAK2	c.1849G>T	V617F	missense_variant	CH_37	CH_37_BuffyCoat	NA	NA	NA	NA
chr9-5077530-T-ATTAAATA	JAK2	c.1942delTinsATTAAATA	L648fs	frameshift_variant & missense_variant	CH_47	CH_47_BuffyCoat	NA	NA	NA	NA
chr9-5077530-TTATGGAAA-ATTAAATATATGTAATTTAAAT	JAK2	c.1942_1950delTTATGGAAAinsATTAAATATATGTAATTTAAAT	L648fs	frameshift_variant & stop_gained & missense_variant	CH_15	CH_15_BuffyCoat	NA	NA	NA	NA
chr9-5077530-TTATGGAAA-ATTAAATATATGTAATTTAAAT	JAK2	c.1942_1950delTTATGGAAAinsATTAAATATATGTAATTTAAAT	L648fs	frameshift_variant & stop_gained & missense_variant	CH_27	CH_27_BuffyCoat	NA	NA	NA	NA
chr9-5089701-C-T	JAK2	c.2599C>T	R867W	missense_variant	CH_02	CH_02_BuffyCoat	48	196	408	100
chr9-5089783-A-G	JAK2	c.2681A>G	D894G	missense_variant	CH_37	CH_37_BuffyCoat	50	576	1152	100
chrX-15836732-A-T	ZRSR2	c.794A>T	H265L	missense_variant	CH_29	CH_29_BuffyCoat	2.8	5	181	28
chrX-15841225-CGGGGC-AGCCGG	ZRSR2	c.1309_1314delCGGGGCinsAGCCGG	RG437SR	missense_variant	CH_11	CH_11_BuffyCoat	5.9	96	1618	100
chrX-15841225-CGGGGC-AGCCGG	ZRSR2	c.1309_1314delCGGGGCinsAGCCGG	RG437SR	missense_variant	CH_12	CH_12_BuffyCoat	5.3	54	1018	99
chrX-15841225-CGGGGC-AGCCGG	ZRSR2	c.1309_1314delCGGGGCinsAGCCGG	RG437SR	missense_variant	CH_17	CH_17_BuffyCoat	10	43	428	99
chrX-15841225-CGGGGC-AGCCGG	ZRSR2	c.1309_1314delCGGGGCinsAGCCGG	RG437SR	missense_variant	CH_20	CH_20_BuffyCoat	3.7	51	1379	99
chrX-15841225-CGGGGC-AGCCGG	ZRSR2	c.1309_1314delCGGGGCinsAGCCGG	RG437SR	missense_variant	CH_54	CH_54_BuffyCoat	6.1	82	1340	100
chrX-39921562-C-A	BCOR	c.4258G>T	D1420Y	missense_variant	CH_45	CH_45_BuffyCoat	NA	NA	NA	NA
chrX-39922300-G-A	BCOR	c.3872C>T	P1291L	missense_variant	CH_11	CH_11_BuffyCoat	1.2	14	1215	41
chrX-39930238-C-T	BCOR	c.3226G>A	E1076K	missense_variant	CH_51	CH_51_BuffyCoat	49.5	428	865	100
chrX-39932595-T-TA	BCOR	c.2003dupT	S669fs	frameshift_variant	CH_13	CH_13_BuffyCoat	72.7	451	620	100
chrX-39933623-G-T	BCOR	c.976C>A	P326T	missense_variant	CH_20	CH_20_BuffyCoat	1.3	17	1359	26
chr11-119077160-CG-C	CBL	c.38delG	G13fs	frameshift_variant	CH_30	CH_30_cfDNA	2.2	7	317	48
chr11-119145654-AACCTGG-GACTATT	CBL	c.860_866delAACCTGGinsGACTATT	KPG287RLF	missense_variant	CH_34	CH_34_cfDNA	1.8	12	680	92
chr15-90628539-T-G	IDH2	c.1048A>C	T350P	missense_variant	CH_27	CH_27_cfDNA	5.1	18	350	99
chr15-90628539-T-G	IDH2	c.1048A>C	T350P	missense_variant	CH_58	CH_58_cfDNA	NA	NA	NA	NA
chr15-90628543-A-C	IDH2	c.1044T>G	H348Q	missense_variant	CH_34	CH_34_cfDNA	2	9	453	31
chr15-90645570-C-T	IDH2	c.53G>A	R18Q	missense_variant	CH_51	CH_51_cfDNA	46.5	66	142	100
chr17-58740357-C-A	PPM1D	c.1262C>A	S421*	stop_gained & splice_region_variant	CH_31	CH_31_cfDNA	NA	NA	NA	NA
chr17-58740432-CAG-C	PPM1D	c.1341_1342delGA	N448fs	frameshift_variant	CH_59	CH_59_cfDNA	6.3	67	1059	99
chr17-58740517-TG-T	PPM1D	c.1423delG	E475fs	frameshift_variant	CH_05	CH_05_cfDNA	0.8	5	621	29
chr17-58740543-CT-C	PPM1D	c.1451delT	L484fs	frameshift_variant	CH_33	CH_33_cfDNA	1.4	19	1353	2
chr17-58740546-T-A	PPM1D	c.1451T>A	L484*	stop_gained	CH_59	CH_59_cfDNA	1.5	15	980	0
chr17-58740605-AC-A	PPM1D	c.1511delC	T504fs	frameshift_variant	CH_49	CH_49_cfDNA	7.4	85	1148	100
chr17-58740623-C-CA	PPM1D	c.1535dupA	N512fs	frameshift_variant	CH_05	CH_05_cfDNA	NA	NA	NA	NA
chr17-58740653-C-T	PPM1D	c.1558C>T	Q520*	stop_gained	CH_31	CH_31_cfDNA	NA	NA	NA	NA
chr17-58740665-C-T	PPM1D	c.1570C>T	Q524*	stop_gained	CH_34	CH_34_cfDNA	14.6	117	802	100
chr17-58740706-AT-A	PPM1D	c.1613delT	L538fs	frameshift_variant	CH_42	CH_42_cfDNA	2.5	12	482	98
chr17-58740713-G-T	PPM1D	c.1618G>T	E540*	stop_gained	CH_48	CH_48_cfDNA	14.9	223	1497	100
chr17-58740809-C-T	PPM1D	c.1714C>T	R572*	stop_gained	CH_20	CH_20_cfDNA	1.9	36	1885	99
chr17-58740836-C-T	PPM1D	c.1741C>T	R581*	stop_gained	CH_07	CH_07_cfDNA	NA	NA	NA	NA
chr17-74732959-G-C	SRSF2	c.284C>G	P95R	missense_variant	CH_26	CH_26_cfDNA	45	167	371	100
chr17-74732959-G-T	SRSF2	c.284C>A	P95H	missense_variant	CH_13	CH_13_cfDNA	46.7	7	15	99
chr17-7572977-AGGT-GGGG	TP53	c.1129_1132delACCTinsCCCC	TS377PP	missense_variant	CH_15	CH_15_cfDNA	0.6	11	1873	73
chr17-7572977-AGGT-GGGG	TP53	c.1129_1132delACCTinsCCCC	TS377PP	missense_variant	CH_47	CH_47_cfDNA	0.7	8	1151	26
chr17-7576852-C-T	TP53	c.993+1G>A	n/a	splice_donor_variant & intron_variant	CH_37	CH_37_cfDNA	NA	NA	NA	NA
chr17-7577545-T-G	TP53	c.736A>C	M246L	missense_variant	CH_52	CH_52_cfDNA	3.6	21	579	99
chr17-7577570-C-T	TP53	c.711G>A	M237I	missense_variant	CH_58	CH_58_cfDNA	12.3	116	940	100
chr17-7578457-C-T	TP53	c.473G>A	R158H	missense_variant	CH_27	CH_27_cfDNA	39	434	1114	100
chr17-7578550-G-A	TP53	c.380C>T	S127F	missense_variant	CH_42	CH_42_cfDNA	35.8	157	439	100
chr19-56170657-G-A	U2AF2	c.131G>A	R44H	missense_variant	CH_43	CH_43_cfDNA	46.8	421	899	100
chr19-56171946-T-A	U2AF2	c.295T>A	F99I	missense_variant	CH_05	CH_05_cfDNA	1.7	5	299	26
chr2-198266174-TA-T	SF3B1	c.2445delT	F815fs	frameshift_variant	CH_63	CH_63_cfDNA	NA	NA	NA	NA
chr2-198266834-T-C	SF3B1	c.2098A>G	K700E	missense_variant	CH_25	CH_25_cfDNA	8.4	166	1975	100
chr2-198266834-T-C	SF3B1	c.2098A>G	K700E	missense_variant	CH_29	CH_29_cfDNA	36.6	528	1442	100
chr2-198267359-C-G	SF3B1	c.1998G>C	K666N	missense_variant	CH_58	CH_58_cfDNA	9.5	96	1015	100
chr2-198269807-A-C	SF3B1	c.1532T>G	M511R	missense_variant	CH_60	CH_60_cfDNA	2.4	11	452	85
chr2-198269810-GGTG-AATT	SF3B1	c.1526_1529delCACCinsAATT	PP509QL	missense_variant	CH_15	CH_15_cfDNA	3.5	11	318	96
chr2-198269810-GGTG-AATT	SF3B1	c.1526_1529delCACCinsAATT	PP509QL	missense_variant	CH_47	CH_47_cfDNA	3.7	7	189	71
chr2-198269810-GGTG-AATT	SF3B1	c.1526_1529delCACCinsAATT	PP509QL	missense_variant	CH_58	CH_58_cfDNA	4.8	8	165	88
chr2-25457159-C-T	DNMT3A	c.2728G>A	A910T	missense_variant	CH_24	CH_24_cfDNA	5.9	73	1242	99
chr2-25457176-G-T	DNMT3A	c.2711C>A	P904Q	missense_variant	CH_05	CH_05_cfDNA	5.3	30	563	99
chr2-25457238-CA-C	DNMT3A	c.2648delT	L883fs	frameshift_variant	CH_25	CH_25_cfDNA	2.2	49	2185	99
chr2-25457242-C-G	DNMT3A	c.2645G>C	R882P	missense_variant	CH_47	CH_47_cfDNA	0.7	18	2434	85
chr2-25457242-C-T	DNMT3A	c.2645G>A	R882H	missense_variant	CH_12	CH_12_cfDNA	9.2	82	889	100
chr2-25457242-C-T	DNMT3A	c.2645G>A	R882H	missense_variant	CH_17	CH_17_cfDNA	4.8	80	1676	100
chr2-25457242-C-T	DNMT3A	c.2645G>A	R882H	missense_variant	CH_30	CH_30_cfDNA	19.8	152	767	100
chr2-25457242-C-T	DNMT3A	c.2645G>A	R882H	missense_variant	CH_63	CH_63_cfDNA	19.3	373	1934	100
chr2-25457284-A-C	DNMT3A	c.2603T>G	F868C	missense_variant	CH_37	CH_37_cfDNA	42.6	218	512	100
chr2-25458594-C-G	DNMT3A	c.2579G>C	W860S	missense_variant	CH_62	CH_62_cfDNA	30	161	537	100
chr2-25458636-T-G	DNMT3A	c.2537A>C	Q846P	missense_variant	CH_25	CH_25_cfDNA	1.7	32	1912	99
chr2-25462020-C-T	DNMT3A	c.2387G>A	G796D	missense_variant	CH_60	CH_60_cfDNA	6.1	40	652	99
chr2-25462039-TG-T	DNMT3A	c.2367delC	H789fs	frameshift_variant	CH_20	CH_20_cfDNA	12.7	191	1503	100
chr2-25462068-A-G	DNMT3A	c.2339T>C	I780T	missense_variant	CH_57	CH_57_cfDNA	9	67	745	99
chr2-25463184-G-A	DNMT3A	c.2309C>T	S770L	missense_variant	CH_25	CH_25_cfDNA	12.9	266	2067	100
chr2-25463229-A-G	DNMT3A	c.2264T>C	F755S	missense_variant	CH_57	CH_57_cfDNA	1.6	16	1010	6
chr2-25463235-C-T	DNMT3A	c.2258G>A	W753*	stop_gained	CH_24	CH_24_cfDNA	2.9	41	1434	99
chr2-25463287-G-A	DNMT3A	c.2206C>T	R736C	missense_variant	CH_05	CH_05_cfDNA	0.8	5	619	6
chr2-25463287-G-A	DNMT3A	c.2206C>T	R736C	missense_variant	CH_47	CH_47_cfDNA	2.4	65	2753	99
chr2-25463289-T-C	DNMT3A	c.2204A>G	Y735C	missense_variant	CH_06	CH_06_cfDNA	6.1	77	1259	99
chr2-25463296-C-CA	DNMT3A	c.2196dupT	E733fs	frameshift_variant	CH_15	CH_15_cfDNA	0.2	7	3181	19
chr2-25463541-G-C	DNMT3A	c.2141C>G	S714C	missense_variant	CH_54	CH_54_cfDNA	3.8	41	1091	99
chr2-25463562-C-T	DNMT3A	c.2120G>A	G707D	missense_variant	CH_15	CH_15_cfDNA	NA	NA	NA	NA
chr2-25463596-GGATCT-ATC	DNMT3A	c.2083-2_2086delAGATCCinsGAT	I695fs	frameshift_variant & stop_gained & splice_acceptor_variant & splice_region_variant & intron_variant	CH_31	CH_31_cfDNA	0.7	11	1557	0
chr2-25464534-T-C	DNMT3A	c.1979A>G	Y660C	missense_variant	CH_25	CH_25_cfDNA	10.1	206	2033	100
chr2-25464534-T-C	DNMT3A	c.1979A>G	Y660C	missense_variant	CH_33	CH_33_cfDNA	6.2	74	1191	99
chr2-25464544-C-T	DNMT3A	c.1969G>A	V657M	missense_variant	CH_47	CH_47_cfDNA	2	44	2236	99
chr2-25466776-T-C	DNMT3A	c.1927A>G	I643V	missense_variant	CH_51	CH_51_cfDNA	NA	NA	NA	NA
chr2-25466790-G-C	DNMT3A	c.1913C>G	S638C	missense_variant	CH_08	CH_08_cfDNA	1.2	14	1201	48
chr2-25466799-C-A	DNMT3A	c.1904G>T	R635L	missense_variant	CH_42	CH_42_cfDNA	3.5	16	460	97
chr2-25467188-C-T	DNMT3A	c.1687G>A	V563M	missense_variant	CH_01	CH_01_cfDNA	6.1	20	330	99
chr2-25467509-C-A	DNMT3A	c.1567G>T	E523*	stop_gained	CH_51	CH_51_cfDNA	NA	NA	NA	NA
chr2-25468124-T-A	DNMT3A	c.1552A>T	K518*	stop_gained & splice_region_variant	CH_10	CH_10_cfDNA	10	73	731	99
chr2-25468124-TG-T	DNMT3A	c.1551delC	C517fs	frameshift_variant	CH_39	CH_39_cfDNA	2.3	25	1088	8
chr2-25468920-G-T	DNMT3A	c.1443C>A	Y481*	stop_gained	CH_25	CH_25_cfDNA	16.5	399	2420	100
chr2-25469058-AC-A	DNMT3A	c.1399delG	V467fs	frameshift_variant	CH_24	CH_24_cfDNA	27.1	334	1231	100
chr2-25469489-CT-C	DNMT3A	c.1278delA	E427fs	frameshift_variant & splice_region_variant	CH_33	CH_33_cfDNA	0.6	7	1266	0
chr2-25469615-GGA-G	DNMT3A	c.1151_1152delTC	F384fs	frameshift_variant	CH_45	CH_45_cfDNA	NA	NA	NA	NA
chr2-25469965-G-T	DNMT3A	c.1077C>A	Y359*	stop_gained	CH_20	CH_20_cfDNA	11.1	171	1535	100
chr2-25470004-CG-C	DNMT3A	c.1037delC	P346fs	frameshift_variant	CH_57	CH_57_cfDNA	2.6	19	744	80
chr2-25470011-A-T	DNMT3A	c.1031T>A	L344Q	missense_variant	CH_47	CH_47_cfDNA	1	19	1832	98
chr2-25470015-T-TC	DNMT3A	c.1026dupG	K343fs	frameshift_variant	CH_51	CH_51_cfDNA	NA	NA	NA	NA
chr2-25470464-G-A	DNMT3A	c.1010C>T	S337L	missense_variant	CH_34	CH_34_cfDNA	14.9	187	1251	100
chr2-25470498-G-A	DNMT3A	c.976C>T	R326C	missense_variant	CH_37	CH_37_cfDNA	1.4	9	639	48
chr2-25470535-C-T	DNMT3A	c.939G>A	W313*	stop_gained	CH_47	CH_47_cfDNA	1.1	30	2629	99
chr2-25470559-C-T	DNMT3A	c.915G>A	W305*	stop_gained	CH_21	CH_21_cfDNA	5.7	149	2599	100
chr2-25470590-A-T	DNMT3A	c.884T>A	L295Q	missense_variant	CH_33	CH_33_cfDNA	3.2	40	1252	99
chr20-31021248-TCCGAA-T	ASXL1	c.1250_1254delGAACC	R417fs	frameshift_variant	CH_13	CH_13_cfDNA	40.9	18	44	100
chr20-31022267-G-GA	ASXL1	c.1752_1753insA	V585fs	frameshift_variant	CH_19	CH_19_cfDNA	1.2	11	903	73
chr20-31022268-GTT-AACC	ASXL1	c.1753_1755delGTTinsAACC	V585fs	frameshift_variant & missense_variant	CH_19	CH_19_cfDNA	28	253	903	100
chr20-31022269-TT-CC	ASXL1	c.1754_1755delTTinsCC	V585A	missense_variant	CH_19	CH_19_cfDNA	1.8	15	857	97
chr20-31022432-TGCCATCGGAGG-T	ASXL1	c.1919_1929delCCATCGGAGGG	A640fs	frameshift_variant	CH_26	CH_26_cfDNA	6.2	131	2104	100
chr20-31022441-A-AG	ASXL1	c.1934dupG	G646fs	frameshift_variant	CH_02	CH_02_cfDNA	NA	NA	NA	NA
chr20-31022441-A-AG	ASXL1	c.1934dupG	G646fs	frameshift_variant	CH_26	CH_26_cfDNA	NA	NA	NA	NA
chr20-31022441-A-AG	ASXL1	c.1934dupG	G646fs	frameshift_variant	CH_42	CH_42_cfDNA	1.3	5	398	37
chr20-31022441-A-AG	ASXL1	c.1934dupG	G646fs	frameshift_variant	CH_59	CH_59_cfDNA	4.4	38	873	99
chr20-31022851-C-T	ASXL1	c.2336C>T	P779L	missense_variant	CH_27	CH_27_cfDNA	49.1	538	1095	100
chr20-31023070-C-A	ASXL1	c.2555C>A	S852*	stop_gained	CH_49	CH_49_cfDNA	5.5	69	1264	99
chr20-31023152-T-TA	ASXL1	c.2638dupA	T880fs	frameshift_variant	CH_46	CH_46_cfDNA	1.3	19	1454	88
chr20-31024087-T-G	ASXL1	c.3572T>G	I1191S	missense_variant	CH_10	CH_10_cfDNA	3.1	36	1162	96
chr20-31024095-A-C	ASXL1	c.3580A>C	T1194P	missense_variant	CH_10	CH_10_cfDNA	NA	NA	NA	NA
chr20-31024480-CGA-C	ASXL1	c.3966_3967delGA	M1323fs	frameshift_variant	CH_03	CH_03_cfDNA	3.6	64	1800	99
chr20-57428948-G-C	GNAS	c.628G>C	A210P	missense_variant	CH_58	CH_58_cfDNA	48.2	941	1951	100
chr20-57429593-TTCG-GCCCCTGACGCCC	GNAS	c.1273_1276delTTCGinsGCCCCTGACGCCC	F425_A426delinsAPDAP	missense_variant & disruptive_inframe_insertion	CH_34	CH_34_cfDNA	5.8	48	831	99
chr20-57429593-TTCG-GCCCCTGACGCCC	GNAS	c.1273_1276delTTCGinsGCCCCTGACGCCC	F425_A426delinsAPDAP	missense_variant & disruptive_inframe_insertion	CH_39	CH_39_cfDNA	3.5	26	739	28
chr20-57429593-TTCG-GCCCCTGACGCCC	GNAS	c.1273_1276delTTCGinsGCCCCTGACGCCC	F425_A426delinsAPDAP	missense_variant & disruptive_inframe_insertion	CH_45	CH_45_cfDNA	4.8	25	521	91
chr20-57429593-TTCG-GCCCCTGACGCCC	GNAS	c.1273_1276delTTCGinsGCCCCTGACGCCC	F425_A426delinsAPDAP	missense_variant & disruptive_inframe_insertion	CH_58	CH_58_cfDNA	5.9	50	852	99
chr20-57429715-AGATG-CGACT	GNAS	c.1395_1399delAGATGinsCGACT	A467S	missense_variant	CH_34	CH_34_cfDNA	5.4	50	927	99
chr20-57429715-AGATG-CGACT	GNAS	c.1395_1399delAGATGinsCGACT	A467S	missense_variant	CH_39	CH_39_cfDNA	12.9	134	1035	100
chr20-57429715-AGATG-CGACT	GNAS	c.1395_1399delAGATGinsCGACT	A467S	missense_variant	CH_58	CH_58_cfDNA	7.4	84	1138	100
chr20-57429732-C-G	GNAS	c.1412C>G	P471R	missense_variant	CH_34	CH_34_cfDNA	1.9	17	913	93
chr20-57429732-C-G	GNAS	c.1412C>G	P471R	missense_variant	CH_39	CH_39_cfDNA	3.7	35	950	80
chr20-57429736-GGCTCCC-CGCCCCA	GNAS	c.1416_1422delGGCTCCCinsCGCCCCA	E472D	missense_variant	CH_34	CH_34_cfDNA	0.9	8	923	41
chr20-57429736-GGCTCCC-CGCCCCA	GNAS	c.1416_1422delGGCTCCCinsCGCCCCA	E472D	missense_variant	CH_58	CH_58_cfDNA	1.3	15	1148	94
chr20-57484420-C-T	GNAS	c.2530C>T	R844C	missense_variant	CH_15	CH_15_cfDNA	1	28	2778	99
chr21-44513278-TCCA-AACC	U2AF1	c.654_657delTGGAinsGGTT	G219V	missense_variant	CH_43	CH_43_cfDNA	NA	NA	NA	NA
chr21-44513304-G-C	U2AF1	c.631C>G	R211G	missense_variant	CH_01	CH_01_cfDNA	3.9	10	257	84
chr22-29090043-C-T	CHEK2	c.1567G>A	A523T	missense_variant	CH_62	CH_62_cfDNA	7.8	22	283	99
chr22-29115411-C-G	CHEK2	c.784G>C	E262Q	missense_variant	CH_15	CH_15_cfDNA	7.9	6	76	85
chr22-29115414-CTCTTA-AACATTTGT	CHEK2	c.776_781delTAAGAGinsACAAATGTT	L259_D261delinsYKCY	stop_gained & conservative_inframe_insertion	CH_15	CH_15_cfDNA	7.7	6	78	98
chr22-29121337-T-C	CHEK2	c.467A>G	Y156C	missense_variant	CH_48	CH_48_cfDNA	6.2	58	932	99
chr4-106155558-TG-T	TET2	c.523delG	V175fs	frameshift_variant	CH_31	CH_31_cfDNA	36.6	776	2121	100
chr4-106155584-AT-A	TET2	c.551delT	F184fs	frameshift_variant	CH_46	CH_46_cfDNA	1.2	15	1299	44
chr4-106155938-C-CT	TET2	c.903dupT	N302fs	frameshift_variant & stop_gained	CH_60	CH_60_cfDNA	NA	NA	NA	NA
chr4-106156286-C-G	TET2	c.1250C>G	T417S	missense_variant	CH_36	CH_36_cfDNA	45.3	576	1272	100
chr4-106156335-TC-T	TET2	c.1301delC	P434fs	frameshift_variant	CH_24	CH_24_cfDNA	28.8	402	1397	100
chr4-106156444-G-GTGAAAAT	TET2	c.1409_1415dupTGAAAAT	G474fs	frameshift_variant	CH_20	CH_20_cfDNA	8.4	123	1459	100
chr4-106156487-CTAATCCAT-A	TET2	c.1451_1459delCTAATCCATinsA	P484fs	frameshift_variant & missense_variant	CH_25	CH_25_cfDNA	0.5	11	2112	33
chr4-106156819-C-T	TET2	c.1783C>T	Q595*	stop_gained	CH_37	CH_37_cfDNA	NA	NA	NA	NA
chr4-106157013-GAATCA-C	TET2	c.1977_1982delGAATCAinsC	M659fs	frameshift_variant & missense_variant	CH_45	CH_45_cfDNA	6.7	67	995	99
chr4-106157016-TCA-ATC	TET2	c.1980_1982delTCAinsATC	NQ660KS	missense_variant	CH_45	CH_45_cfDNA	NA	NA	NA	NA
chr4-106157362-GA-G	TET2	c.2329delA	I777fs	frameshift_variant	CH_37	CH_37_cfDNA	NA	NA	NA	NA
chr4-106157437-A-T	TET2	c.2401A>T	K801*	stop_gained	CH_03	CH_03_cfDNA	3	36	1214	99
chr4-106157894-AC-A	TET2	c.2860delC	Q954fs	frameshift_variant	CH_37	CH_37_cfDNA	4.3	19	443	99
chr4-106157959-TG-T	TET2	c.2925delG	W975fs	frameshift_variant	CH_26	CH_26_cfDNA	0.6	14	2441	77
chr4-106157995-C-T	TET2	c.2959C>T	Q987*	stop_gained	CH_08	CH_08_cfDNA	1.8	24	1324	99
chr4-106164773-G-A	TET2	c.3704G>A	R1235Q	missense_variant	CH_26	CH_26_cfDNA	41.3	936	2267	100
chr4-106164895-T-TA	TET2	c.3827dupA	Y1276fs	frameshift_variant & stop_gained	CH_02	CH_02_cfDNA	26.6	291	1096	100
chr4-106164914-G-A	TET2	c.3845G>A	R1282H	missense_variant	CH_26	CH_26_cfDNA	1.6	33	2032	99
chr4-106164919-T-G	TET2	c.3850T>G	C1284G	missense_variant	CH_26	CH_26_cfDNA	45.7	907	1983	100
chr4-106180781-C-CT	TET2	c.3874dupT	C1292fs	frameshift_variant	CH_31	CH_31_cfDNA	44.1	770	1745	100
chr4-106180783-T-TG	TET2	c.3875dupG	C1292fs	frameshift_variant	CH_02	CH_02_cfDNA	1.3	12	908	86
chr4-106190850-C-G	TET2	c.4191C>G	D1397E	missense_variant	CH_57	CH_57_cfDNA	1.2	10	856	0
chr4-106190877-GCACAACATGC-G	TET2	c.4219_4228delCACAACATGC	H1407fs	frameshift_variant	CH_59	CH_59_cfDNA	1.7	14	813	0
chr4-106190905-G-A	TET2	c.4245+1G>A	n/a	splice_donor_variant & intron_variant	CH_37	CH_37_cfDNA	NA	NA	NA	NA
chr4-106193730-C-CT	TET2	c.4256dupT	T1420fs	frameshift_variant	CH_15	CH_15_cfDNA	0.3	9	2601	44
chr4-106193932-G-A	TET2	c.4457G>A	R1486Q	missense_variant	CH_33	CH_33_cfDNA	51.4	696	1355	100
chr4-106196306-CAG-GTAGTTCTT	TET2	c.4702_4704delCAGinsGTAGTTCTT	Q1568delinsVVL	missense_variant & conservative_inframe_insertion	CH_34	CH_34_cfDNA	0.8	8	963	40
chr4-106196345-T-TA	TET2	c.4742dupA	Y1581fs	frameshift_variant & stop_gained	CH_08	CH_08_cfDNA	1.1	14	1248	92
chr4-106196501-TC-T	TET2	c.4898delC	S1633fs	frameshift_variant	CH_37	CH_37_cfDNA	NA	NA	NA	NA
chr4-106196800-TAGAC-T	TET2	c.5197_5200delAGAC	R1733fs	frameshift_variant	CH_14	CH_14_cfDNA	4.4	68	1556	99
chr4-106196844-CT-C	TET2	c.5241delT	H1748fs	frameshift_variant	CH_62	CH_62_cfDNA	1.3	7	549	10
chr4-106196948-CACA-AACG	TET2	c.5344_5347delCACAinsAACG	HI1782NV	missense_variant	CH_25	CH_25_cfDNA	0.8	17	2085	94
chr4-106197378-A-G	TET2	c.5774A>G	H1925R	missense_variant	CH_08	CH_08_cfDNA	7.1	75	1059	100
chr9-5073770-G-T	JAK2	c.1849G>T	V617F	missense_variant	CH_15	CH_15_cfDNA	17.4	103	592	100
chr9-5073770-G-T	JAK2	c.1849G>T	V617F	missense_variant	CH_37	CH_37_cfDNA	3.2	14	431	90
chr9-5077530-T-ATTAAATA	JAK2	c.1942delTinsATTAAATA	L648fs	frameshift_variant & missense_variant	CH_47	CH_47_cfDNA	32.4	11	34	99
chr9-5077530-TTATGGAAA-ATTAAATATATGTAATTTAAAT	JAK2	c.1942_1950delTTATGGAAAinsATTAAATATATGTAATTTAAAT	L648fs	frameshift_variant & stop_gained & missense_variant	CH_15	CH_15_cfDNA	12.8	5	39	99
chr9-5077530-TTATGGAAA-ATTAAATATATGTAATTTAAAT	JAK2	c.1942_1950delTTATGGAAAinsATTAAATATATGTAATTTAAAT	L648fs	frameshift_variant & stop_gained & missense_variant	CH_27	CH_27_cfDNA	33.3	5	15	99
chr9-5089701-C-T	JAK2	c.2599C>T	R867W	missense_variant	CH_02	CH_02_cfDNA	46	312	678	100
chr9-5089783-A-G	JAK2	c.2681A>G	D894G	missense_variant	CH_37	CH_37_cfDNA	51.9	215	414	100
chrX-15836732-A-T	ZRSR2	c.794A>T	H265L	missense_variant	CH_29	CH_29_cfDNA	1.2	8	667	12
chrX-15841225-CGGGGC-AGCCGG	ZRSR2	c.1309_1314delCGGGGCinsAGCCGG	RG437SR	missense_variant	CH_11	CH_11_cfDNA	3.3	29	880	99
chrX-15841225-CGGGGC-AGCCGG	ZRSR2	c.1309_1314delCGGGGCinsAGCCGG	RG437SR	missense_variant	CH_12	CH_12_cfDNA	3.8	34	885	99
chrX-15841225-CGGGGC-AGCCGG	ZRSR2	c.1309_1314delCGGGGCinsAGCCGG	RG437SR	missense_variant	CH_17	CH_17_cfDNA	6.6	52	787	99
chrX-15841225-CGGGGC-AGCCGG	ZRSR2	c.1309_1314delCGGGGCinsAGCCGG	RG437SR	missense_variant	CH_20	CH_20_cfDNA	4.2	87	2081	100
chrX-15841225-CGGGGC-AGCCGG	ZRSR2	c.1309_1314delCGGGGCinsAGCCGG	RG437SR	missense_variant	CH_54	CH_54_cfDNA	5.4	68	1266	99
chrX-39921562-C-A	BCOR	c.4258G>T	D1420Y	missense_variant	CH_45	CH_45_cfDNA	4.6	35	765	98
chrX-39922300-G-A	BCOR	c.3872C>T	P1291L	missense_variant	CH_11	CH_11_cfDNA	NA	NA	NA	NA
chrX-39930238-C-T	BCOR	c.3226G>A	E1076K	missense_variant	CH_51	CH_51_cfDNA	51.7	170	329	100
chrX-39932595-T-TA	BCOR	c.2003dupT	S669fs	frameshift_variant	CH_13	CH_13_cfDNA	60	6	10	100
chrX-39933623-G-T	BCOR	c.976C>A	P326T	missense_variant	CH_20	CH_20_cfDNA	NA	NA	NA	NA

## Sheet: Fig. 1C & D
Gene	Amino Acid Change	ID	VAF_BuffyCoat (%)	VAF_cfDNA (%)	Reads_BuffyCoat	Reads_cfDNA	Depth_BuffyCoat	Depth_cfDNA	Confidence_BuffyCoat	Confidence_cfDNA
ASXL1	D799fs	MDS_02	0.5	1.8	21	5	4306	282	99	40
ASXL1	G646fs	MDS_01	4.4	27.5	146	651	3306	2363	100	100
ASXL1	G792fs	MDS_02	10.5	32.7	463	110	4417	336	100	100
ASXL1	SW795EC	MDS_02	0.6	1.8	24	5	4293	284	99	40
BCOR	K1356*	AML_01	34.7	49.9	886	1445	2550	2893	100	100
CBL	D460E	AML_05	0.2	0.2	8	11	4437	6394	28	60
CBL	D541V	MDS_05	45.8	37.1	1820	150	3973	404	100	100
CBL	ELY369*	AML_03	0.4	0.7	6	12	1570	1674	27	92
CHEK2	Q100R	MDS_04	50.4	50.5	1903	3506	3779	6940	100	100
DNMT3A	D579fs	AML_04	40.9	45.1	1589	1841	3884	4082	100	100
DNMT3A	Q248*	AML_01	0.4	0.3	18	18	5078	6868	97	95
DNMT3A	R882H	AML_02	48.6	45	2231	1303	4592	2898	100	100
DNMT3A	S243fs	MDS_04	8.8	35.3	412	2339	4681	6635	100	100
GNAS	A269T	MDS_04	48.4	42.5	2347	3155	4850	7426	100	100
GNAS	R600G	MDS_01	7.2	30.1	229	659	3160	2189	100	100
IDH2	R140Q	MDS_02	14.2	47.5	591	113	4168	238	100	100
SF3B1	D205N	AML_04	0.5	0.8	17	21	3179	2698	96	99
SF3B1	K666N	AML_03	47.9	49.1	2101	1926	4382	3925	100	100
SF3B1	K700E	MDS_03	24.5	35.3	1194	712	4864	2017	100	100
SF3B1	K700E	MDS_05	6.1	29.4	215	141	3524	479	100	100
SRSF2	D97fs	AML_01	1.1	1.1	41	18	3688	1607	99	99
SRSF2	P95R	MDS_01	4.4	26.6	144	224	3276	843	100	100
SRSF2	Y44H	MDS_02	11.9	44.4	474	71	3978	160	100	100
TET2	H1401Y	MDS_04	4.5	5.2	172	398	3844	7634	100	100
TET2	R1473*	MDS_04	11.4	9.6	398	656	3486	6854	100	100
TET2	R1537*	MDS_01	0.3	0.9	10	20	3111	2248	33	99
TP53	R273H	AML_06	18	75.3	631	2411	3506	3203	100	100
TP53	R282W	AML_06	0.9	2	30	66	3450	3272	99	99
TP53	Y234C	MDS_03	11.1	22.2	557	451	5019	2030	100	100
U2AF1	S34F	MDS_04	9.1	22.9	246	1232	2697	5371	100	100
ASXL1	A640fs	CH_26	4.2	6.2	11	131	263	2104	98	100
ASXL1	G646fs	CH_02	1.6	NA	12	NA	744	NA	86	NA
ASXL1	G646fs	CH_26	1.9	NA	5	NA	269	NA	35	NA
ASXL1	G646fs	CH_42	NA	1.3	NA	5	NA	398	NA	37
ASXL1	G646fs	CH_59	3.8	4.4	49	38	1297	873	99	99
ASXL1	I1191S	CH_10	6.8	3.1	75	36	1110	1162	100	96
ASXL1	M1323fs	CH_03	5	3.6	47	64	931	1800	99	99
ASXL1	P779L	CH_27	50.5	49.1	579	538	1147	1095	100	100
ASXL1	R417fs	CH_13	42.8	40.9	546	18	1277	44	100	100
ASXL1	S852*	CH_49	4.4	5.5	46	69	1035	1264	99	99
ASXL1	T1194P	CH_10	1.1	NA	12	NA	1056	NA	66	NA
ASXL1	T880fs	CH_46	1.5	1.3	15	19	1021	1454	96	88
ASXL1	V585A	CH_19	0.6	1.8	5	15	770	857	10	97
ASXL1	V585fs	CH_19	23.5	29.2	186	264	1578	1806	160	173
BCOR	D1420Y	CH_44	NA	4.6	NA	35	NA	765	NA	98
BCOR	E1076K	CH_51	49.5	51.7	428	170	865	329	100	100
BCOR	P1291L	CH_11	1.2	NA	14	NA	1215	NA	41	NA
BCOR	P326T	CH_20	1.3	NA	17	NA	1359	NA	26	NA
BCOR	S669fs	CH_13	72.7	60	451	6	620	10	100	100
CBL	G13fs	CH_30	NA	2.2	NA	7	NA	317	NA	48
CBL	KPG287RLF	CH_34	NA	1.8	NA	12	NA	680	NA	92
CHEK2	A523T	CH_62	22.9	7.8	99	22	433	283	100	99
CHEK2	E262Q	CH_14	NA	7.9	NA	6	NA	76	NA	85
CHEK2	L259_D261delinsYKCY	CH_14	NA	7.7	NA	6	NA	78	NA	98
CHEK2	Y156C	CH_47	10.9	6.2	156	58	1431	932	100	99
DNMT3A	A910T	CH_24	6.5	5.9	12	73	186	1242	99	99
DNMT3A	C517fs	CH_39	2.5	2.3	24	25	959	1088	99	8
DNMT3A	E427fs	CH_33	0.9	0.6	11	7	1202	1266	86	0
DNMT3A	E523*	CH_51	1.5	NA	13	NA	846	NA	45	NA
DNMT3A	F384fs	CH_44	0.6	NA	8	NA	1420	NA	49	NA
DNMT3A	F755S	CH_57	2.8	1.6	18	16	632	1010	98	6
DNMT3A	F868C	CH_37	24.6	42.6	342	218	1393	512	100	100
DNMT3A	G707D	CH_14	1.1	NA	13	NA	1212	NA	53	NA
DNMT3A	G796D	CH_60	5.3	6.1	40	40	758	652	99	99
DNMT3A	H789fs	CH_20	14	12.7	118	191	844	1503	100	100
DNMT3A	I643V	CH_51	0.9	NA	9	NA	993	NA	26	NA
DNMT3A	I695fs	CH_31	1.8	0.7	16	11	894	1557	99	0
DNMT3A	I780T	CH_57	8.6	9	40	67	464	745	99	99
DNMT3A	K343fs	CH_51	0.8	NA	6	NA	757	NA	28	NA
DNMT3A	K518*	CH_10	7.1	10	45	73	630	731	99	99
DNMT3A	L295Q	CH_33	4.3	3.2	54	40	1262	1252	99	99
DNMT3A	L344Q	CH_46	1.6	1	16	19	1004	1832	88	98
DNMT3A	L883fs	CH_25	3.9	2.2	33	49	839	2185	99	99
DNMT3A	P346fs	CH_57	3.2	2.6	16	19	496	744	99	80
DNMT3A	P904Q	CH_05	5.1	5.3	59	30	1152	563	99	99
DNMT3A	Q846P	CH_25	3.6	1.7	28	32	771	1912	99	99
DNMT3A	R326C	CH_37	1.4	1.4	21	9	1510	639	99	48
DNMT3A	R635L	CH_42	3.1	3.5	30	16	954	460	99	97
DNMT3A	R736C	CH_05	3.3	0.8	36	5	1078	619	99	6
DNMT3A	R736C	CH_46	3	2.4	43	65	1418	2753	99	99
DNMT3A	R882H	CH_12	7.4	9.2	70	82	942	889	99	100
DNMT3A	R882H	CH_17	4.3	4.8	37	80	862	1676	99	100
DNMT3A	R882H	CH_30	23.1	19.8	34	152	147	767	99	100
DNMT3A	R882H	CH_63	22.5	19.3	84	373	374	1934	100	100
DNMT3A	R882P	CH_46	NA	0.7	NA	18	NA	2434	NA	85
DNMT3A	S337L	CH_34	21.1	14.9	257	187	1219	1251	100	100
DNMT3A	S638C	CH_08	NA	1.2	NA	14	NA	1201	NA	48
DNMT3A	S714C	CH_54	3.4	3.8	41	41	1197	1091	99	99
DNMT3A	S770L	CH_25	19.9	12.9	146	266	733	2067	100	100
DNMT3A	V467fs	CH_24	30.8	27.1	56	334	182	1231	100	100
DNMT3A	V563M	CH_01	6.7	6.1	73	20	1097	330	100	99
DNMT3A	V657M	CH_46	1.8	2	22	44	1241	2236	98	99
DNMT3A	W305*	CH_21	4.1	5.7	56	149	1369	2599	99	100
DNMT3A	W313*	CH_46	1.4	1.1	19	30	1345	2629	92	99
DNMT3A	W753*	CH_24	NA	2.9	NA	41	NA	1434	NA	99
DNMT3A	W860S	CH_62	31.1	30	248	161	798	537	100	100
DNMT3A	Y359*	CH_20	7.9	11.1	72	171	909	1535	99	100
DNMT3A	Y481*	CH_25	23.1	16.5	186	399	806	2420	100	100
DNMT3A	Y660C	CH_25	10.9	10.1	78	206	714	2033	100	100
DNMT3A	Y660C	CH_33	6.3	6.2	79	74	1255	1191	100	99
DNMT3A	Y735C	CH_06	3.9	6.1	46	77	1165	1259	99	99
GNAS	A210P	CH_58	41.4	48.2	104	941	251	1951	100	100
GNAS	A467S	CH_34	NA	5.4	NA	50	NA	927	NA	99
GNAS	A467S	CH_39	NA	12.9	NA	134	NA	1035	NA	100
GNAS	A467S	CH_58	5.2	7.4	7	84	134	1138	96	100
GNAS	E472D	CH_34	NA	0.9	NA	8	NA	923	NA	41
GNAS	E472D	CH_58	NA	1.3	NA	15	NA	1148	NA	94
GNAS	F425_A426delinsAPDAP	CH_34	3.7	5.8	29	48	792	831	99	99
GNAS	F425_A426delinsAPDAP	CH_39	NA	3.5	NA	26	NA	739	NA	28
GNAS	F425_A426delinsAPDAP	CH_44	NA	4.8	NA	25	NA	521	NA	91
GNAS	F425_A426delinsAPDAP	CH_58	NA	5.9	NA	50	NA	852	NA	99
GNAS	P471R	CH_34	NA	1.9	NA	17	NA	913	NA	93
GNAS	P471R	CH_39	NA	3.7	NA	35	NA	950	NA	80
GNAS	R844C	CH_14	1.5	1	19	28	1229	2778	97	99
IDH2	H348Q	CH_34	NA	2	NA	9	NA	453	NA	31
IDH2	R18Q	CH_51	49.2	46.5	420	66	853	142	100	100
IDH2	T350P	CH_27	NA	5.1	NA	18	NA	350	NA	99
IDH2	T350P	CH_58	4.1	NA	5	NA	123	NA	33	NA
JAK2	D894G	CH_37	50	51.9	576	215	1152	414	100	100
JAK2	R867W	CH_02	48	46	196	312	408	678	100	100
JAK2	V617F	CH_14	11.9	17.4	113	103	953	592	100	100
JAK2	V617F	CH_37	NA	3.2	NA	14	NA	431	NA	90
PPM1D	E475fs	CH_05	0.7	0.8	10	5	1448	621	80	29
PPM1D	E540*	CH_47	15	14.9	203	223	1350	1497	100	100
PPM1D	L484*	CH_59	1.5	1.5	20	15	1294	980	99	0
PPM1D	L538fs	CH_42	2.3	2.5	33	12	1432	482	99	98
PPM1D	N448fs	CH_59	7.4	6.3	91	67	1232	1059	100	99
PPM1D	N512fs	CH_05	0.4	NA	6	NA	1395	NA	28	NA
PPM1D	Q520*	CH_31	1.2	NA	14	NA	1176	NA	86	NA
PPM1D	Q524*	CH_34	14	14.6	149	117	1068	802	100	100
PPM1D	R572*	CH_20	3.3	1.9	46	36	1408	1885	99	99
PPM1D	R581*	CH_07	1.1	NA	10	NA	926	NA	41	NA
PPM1D	S421*	CH_31	1.3	NA	13	NA	1015	NA	40	NA
PPM1D	T504fs	CH_49	10.4	7.4	112	85	1077	1148	100	100
SF3B1	F815fs	CH_63	1.8	NA	5	NA	285	NA	33	NA
SF3B1	K666N	CH_58	3.9	9.5	7	96	181	1015	38	100
SF3B1	K700E	CH_25	NA	8.4	NA	166	NA	1975	NA	100
SF3B1	K700E	CH_29	19	36.6	73	528	384	1442	100	100
SF3B1	M511R	CH_60	NA	2.4	NA	11	NA	452	NA	85
SF3B1	PP509QL	CH_14	NA	3.5	NA	11	NA	318	NA	96
SF3B1	PP509QL	CH_46	NA	3.7	NA	7	NA	189	NA	71
SF3B1	PP509QL	CH_58	NA	4.8	NA	8	NA	165	NA	88
SRSF2	P95H	CH_13	46.6	46.7	535	7	1147	15	100	99
SRSF2	P95R	CH_26	36	45	108	167	300	371	100	100
TET2	C1284G	CH_26	44.9	45.7	135	907	301	1983	100	100
TET2	D1397E	CH_57	2	1.2	12	10	590	856	46	0
TET2	F184fs	CH_46	1.5	1.2	17	15	1148	1299	98	44
TET2	G474fs	CH_20	8.7	8.4	132	123	1519	1459	100	100
TET2	H1407fs	CH_59	0.7	1.7	9	14	1377	813	63	0
TET2	H1748fs	CH_62	1.8	1.3	20	7	1139	549	99	10
TET2	H1925R	CH_08	7.7	7.1	88	75	1148	1059	100	100
TET2	HI1782NV	CH_25	NA	0.8	NA	17	NA	2085	NA	94
TET2	I777fs	CH_37	1	NA	11	NA	1139	NA	86	NA
TET2	K801*	CH_03	4.8	3	53	36	1112	1214	99	99
TET2	M659fs	CH_44	6.1	6.7	84	67	1383	995	100	99
TET2	N302fs	CH_60	0.7	NA	12	NA	1738	NA	89	NA
TET2	NQ660KS	CH_44	0.9	NA	12	NA	1384	NA	91	NA
TET2	P434fs	CH_24	34.5	28.8	88	402	255	1397	100	100
TET2	P484fs	CH_25	0.5	0.5	6	11	1278	2112	11	33
TET2	Q1568delinsVVL	CH_34	NA	0.8	NA	8	NA	963	NA	40
TET2	Q595*	CH_37	1.2	NA	23	NA	1898	NA	99	NA
TET2	Q954fs	CH_37	3.1	4.3	59	19	1921	443	99	99
TET2	Q987*	CH_08	2.7	1.8	34	24	1276	1324	99	99
TET2	R1235Q	CH_26	39.8	41.3	125	936	314	2267	100	100
TET2	R1282H	CH_26	NA	1.6	NA	33	NA	2032	NA	99
TET2	R1486Q	CH_33	50.1	51.4	741	696	1479	1355	100	100
TET2	R1733fs	CH_14	4.2	4.4	78	68	1857	1556	100	99
TET2	S1633fs	CH_37	0.9	NA	15	NA	1725	NA	98	NA
TET2	T1420fs	CH_14	0.8	0.3	9	9	1189	2601	39	44
TET2	T417S	CH_36	50.3	45.3	637	576	1266	1272	100	100
TET2	V175fs	CH_31	37.1	36.6	529	776	1425	2121	100	100
TET2	W975fs	CH_26	NA	0.6	NA	14	NA	2441	NA	77
TET2	Y1276fs	CH_02	27	26.6	203	291	753	1096	100	100
TET2	Y1581fs	CH_08	0.7	1.1	7	14	1012	1248	1	92
TP53	M237I	CH_58	16.5	12.3	29	116	176	940	99	100
TP53	M246L	CH_52	2.5	3.6	28	21	1134	579	99	99
TP53	R158H	CH_27	36.3	39	403	434	1109	1114	100	100
TP53	S127F	CH_42	40.6	35.8	438	157	1079	439	100	100
TP53	TS377PP	CH_14	NA	0.6	NA	11	NA	1873	NA	73
TP53	TS377PP	CH_46	NA	0.7	NA	8	NA	1151	NA	26
TP53	n/a	CH_37	1.6	NA	17	NA	1048	NA	97	NA
U2AF1	G219V	CH_43	0.8	NA	7	NA	855	NA	47	NA
U2AF1	R211G	CH_01	NA	3.9	NA	10	NA	257	NA	84
U2AF2	F99I	CH_05	NA	1.7	NA	5	NA	299	NA	26
U2AF2	R44H	CH_43	50	46.8	620	421	1239	899	100	100
ZRSR2	H265L	CH_29	2.8	1.2	5	8	181	667	28	12
ZRSR2	RG437SR	CH_11	5.9	3.3	96	29	1618	880	100	99
ZRSR2	RG437SR	CH_12	5.3	3.8	54	34	1018	885	99	99
ZRSR2	RG437SR	CH_17	10	6.6	43	52	428	787	99	99
ZRSR2	RG437SR	CH_20	3.7	4.2	51	87	1379	2081	99	100
ZRSR2	RG437SR	CH_54	6.1	5.4	82	68	1340	1266	100	99

## Sheet: Fig. 1E
chgid	conf.score	type	mafcat
chr1-1720585-A-G	0	single	[0.2-0.4]
chr1-1721919-T-C	0	single	[0.05-0.1]
chr1-1722030-A-T	1	single	[0.1-0.2]
chr1-43803787-T-C	0	single	[0.1-0.2]
chr1-43803803-T-C	0	single	[0.05-0.1]
chr1-43803889-T-C	0	single	[0.05-0.1]
chr1-43805206-A-T	1	single	[0.05-0.1]
chr1-43805654-A-G	0	single	[0.05-0.1]
chr1-43805734-T-C	0	single	[0.1-0.2]
chr1-43812259-T-C	0	single	[0.05-0.1]
chr1-43815012-A-G	0	single	[0.1-0.2]
chr1-43818238-T-C	0	single	[0.1-0.2]
chr11-119077161-G-C	0	single	[0.4-0.6]
chr11-119077201-T-C	0	single	[0.1-0.2]
chr15-90628142-T-C	0	single	[0.05-0.1]
chr15-90630678-A-G	0	single	[0.05-0.1]
chr15-90630722-A-G	0	single	[0.05-0.1]
chr15-90634805-A-G	0	single	[0.05-0.1]
chr15-90645580-A-G	0	single	[0.05-0.1]
chr17-58677973-A-T	1	single	[0.05-0.1]
chr17-58678073-T-C	7	single	[0.2-0.4]
chr17-58701026-A-G	0	single	[0.05-0.1]
chr17-58740471-A-G	0	single	[0.05-0.1]
chr17-74732359-T-C	0	single	[0.05-0.1]
chr17-74732428-A-G	0	single	[0.05-0.1]
chr17-74732935-C-G	0	single	[0.05-0.1]
chr17-74733064-A-G	0	single	[0.05-0.1]
chr17-7572985-T-C	0	single	[0.1-0.2]
chr17-7573984-A-G	0	single	[0.1-0.2]
chr17-7577057-T-C	0	single	[0.05-0.1]
chr17-7578536-T-C	0	single	[0.1-0.2]
chr19-56171965-T-A	9	single	[0.8-3.0]
chr19-56180539-A-G	0	single	[0.1-0.2]
chr19-56181015-T-C	0	single	[0.05-0.1]
chr19-56185346-A-G	0	single	[0.05-0.1]
chr2-198262707-A-G	0	single	[0.2-0.4]
chr2-198268464-T-C	0	single	[0.2-0.4]
chr2-198288671-T-C	0	single	[0.1-0.2]
chr2-209108157-T-C	0	single	[0.05-0.1]
chr2-209113164-T-C	0	single	[0.05-0.1]
chr2-25462074-A-T	3	single	[0.2-0.4]
chr2-25463581-A-G	0	single	[0.05-0.1]
chr2-25464475-T-A	69	single	[0.6-0.8]
chr2-25467209-T-C	0	single	[0.05-0.1]
chr2-25467458-A-C	1	single	[0.2-0.4]
chr2-25468123-T-C	0	single	[0.1-0.2]
chr2-25469587-T-C	0	single	[0.05-0.1]
chr2-25470505-T-A	1	single	[0.05-0.1]
chr2-25497818-T-C	0	single	[0.05-0.1]
chr2-25505373-A-G	0	single	[0.1-0.2]
chr2-25536826-C-G	0	single	[0.1-0.2]
chr20-30954233-T-C	0	single	[0.05-0.1]
chr20-31019151-A-G	0	single	[0.1-0.2]
chr20-31020746-A-G	0	single	[0.2-0.4]
chr20-31021551-A-G	0	single	[0.05-0.1]
chr20-31022340-A-G	0	single	[0.2-0.4]
chr20-31022794-A-G	0	single	[0.05-0.1]
chr20-31023192-A-G	0	single	[0.05-0.1]
chr20-31023421-A-G	0	single	[0.05-0.1]
chr20-31024430-T-G	0	single	[0.05-0.1]
chr20-31024576-A-G	0	single	[0.05-0.1]
chr20-31024693-T-A	1	single	[0.1-0.2]
chr20-31024923-A-G	0	single	[0.05-0.1]
chr20-57429257-A-G	0	single	[0.05-0.1]
chr20-57429371-A-G	0	single	[0.05-0.1]
chr20-57429863-T-C	0	single	[0.05-0.1]
chr20-57430193-A-G	0	single	[0.05-0.1]
chr20-57478624-T-C	0	single	[0.05-0.1]
chr20-57484744-A-G	0	single	[0.05-0.1]
chr20-57485032-T-C	0	single	[0.05-0.1]
chr21-44514814-A-G	0	single	[0.1-0.2]
chr22-29107962-A-G	0	single	[0.1-0.2]
chr22-29121326-T-C	0	single	[0.05-0.1]
chr22-29130595-A-G	0	single	[0.05-0.1]
chr22-29130603-T-C	0	single	[0.2-0.4]
chr4-106155752-T-C	0	single	[0.05-0.1]
chr4-106155875-A-G	0	single	[0.05-0.1]
chr4-106156273-T-C	0	single	[0.05-0.1]
chr4-106156526-T-C	0	single	[0.05-0.1]
chr4-106156673-T-C	0	single	[0.05-0.1]
chr4-106157030-A-G	0	single	[0.05-0.1]
chr4-106157629-A-G	0	single	[0.05-0.1]
chr4-106157740-A-G	0	single	[0.05-0.1]
chr4-106157987-A-G	0	single	[0.1-0.2]
chr4-106158034-A-G	0	single	[0.1-0.2]
chr4-106164034-T-C	0	single	[0.05-0.1]
chr4-106164833-A-G	0	single	[0.05-0.1]
chr4-106180789-T-C	1	single	[0.1-0.2]
chr4-106190782-A-G	0	single	[0.05-0.1]
chr4-106193872-A-G	0	single	[0.05-0.1]
chr4-106196250-C-G	0	single	[0.2-0.4]
chr4-106196865-T-C	0	single	[0.05-0.1]
chr4-106197329-A-G	0	single	[0.05-0.1]
chr4-106197425-A-C	0	single	[0.05-0.1]
chr4-106197511-A-C	0	single	[0.05-0.1]
chr4-106197665-A-G	0	single	[0.2-0.4]
chr9-5022022-A-T	1	single	[0.05-0.1]
chr9-5081845-T-C	0	single	[0.05-0.1]
chrX-15841243-A-G	0	single	[0.2-0.4]
chrX-39913536-A-G	1	single	[0.2-0.4]
chrX-39931940-T-C	0	single	[0.1-0.2]
chrX-39932035-A-G	0	single	[0.1-0.2]
chrX-39932911-C-G	0	single	[0.1-0.2]
chr1-1720657-T-C	0	single	[0.1-0.2]
chr1-1720660-A-G	0	single	[0.2-0.4]
chr1-1721836-A-G	0	single	[0.1-0.2]
chr1-1756864-T-A	1	single	[0.1-0.2]
chr1-43804337-A-T	2	single	[0.2-0.4]
chr1-43804959-A-T	2	single	[0.1-0.2]
chr1-43805080-A-G	0	single	[0.1-0.2]
chr11-119149413-C-G	1	single	[0.2-0.4]
chr19-56172536-T-C	0	single	[0.2-0.4]
chr2-209116184-A-G	1	single	[0.4-0.6]
chr2-25458597-A-G	0	single	[0.1-0.2]
chr2-25463320-C-G	1	single	[0.2-0.4]
chr2-25505469-T-C	1	single	[0.2-0.4]
chr20-31020785-A-G	0	single	[0.1-0.2]
chr20-31023289-A-G	4	single	[0.2-0.4]
chr20-31023624-T-C	2	single	[0.2-0.4]
chr20-31024459-A-G	0	single	[0.1-0.2]
chr20-57430224-A-G	0	single	[0.1-0.2]
chr21-44515552-A-T	2	single	[0.2-0.4]
chr21-44520629-T-C	0	single	[0.2-0.4]
chr4-106155985-T-C	0	single	[0.1-0.2]
chr4-106156888-T-C	1	single	[0.1-0.2]
chr4-106157629-A-G	0	single	[0.1-0.2]
chr4-106196882-A-G	0	single	[0.1-0.2]
chr4-106197309-A-G	2	single	[0.2-0.4]
chr9-5054811-T-C	1	single	[0.2-0.4]
chrX-15841129-A-G	1	single	[0.2-0.4]
chrX-39922927-T-C	1	single	[0.2-0.4]
chrX-39932215-T-C	1	single	[0.2-0.4]
chrX-39935714-T-C	1	single	[0.4-0.6]
chrX-39935744-A-G	1	single	[0.4-0.6]
chr1-1735938-A-G	0	single	[0.1-0.2]
chr1-43803557-T-A	3	single	[0.2-0.4]
chr1-43803851-A-G	0	single	[0.05-0.1]
chr1-43805046-A-G	0	single	[0.1-0.2]
chr1-43818384-T-C	0	single	[0.1-0.2]
chr11-119103284-A-G	0	single	[0.1-0.2]
chr11-119103305-T-C	0	single	[0.1-0.2]
chr11-119144646-A-G	1	single	[0.1-0.2]
chr11-119148468-T-C	0	single	[0.2-0.4]
chr15-90628266-C-G	0	single	[0.1-0.2]
chr17-58677812-T-A	3	single	[0.4-0.6]
chr17-58678073-T-C	18	single	[0.4-0.6]
chr17-58700948-T-C	0	single	[0.1-0.2]
chr17-7579557-T-C	0	single	[0.1-0.2]
chr19-56180447-A-G	0	single	[0.2-0.4]
chr19-56180823-A-G	0	single	[0.1-0.2]
chr2-198262802-A-G	0	single	[0.2-0.4]
chr2-209108236-A-G	0	single	[0.2-0.4]
chr2-25462086-T-C	0	single	[0.1-0.2]
chr2-25469509-T-C	0	single	[0.05-0.1]
chr2-25536826-C-G	2	single	[0.2-0.4]
chr20-30954227-A-G	3	single	[0.2-0.4]
chr20-30956832-T-A	1	single	[0.1-0.2]
chr20-31019122-A-G	0	single	[0.1-0.2]
chr20-31021551-A-G	7	single	[0.2-0.4]
chr20-31023085-T-A	2	single	[0.1-0.2]
chr20-31023700-C-G	0	single	[0.1-0.2]
chr20-31023880-T-A	3	single	[0.2-0.4]
chr20-31024123-A-G	0	single	[0.05-0.1]
chr20-31024672-A-G	0	single	[0.05-0.1]
chr20-57429228-A-G	1	single	[0.2-0.4]
chr20-57480472-A-G	0	single	[0.1-0.2]
chr20-57485092-A-T	2	single	[0.1-0.2]
chr22-29107998-A-G	0	single	[0.1-0.2]
chr22-29130401-A-T	2	single	[0.1-0.2]
chr22-29130658-A-G	1	single	[0.1-0.2]
chr4-106155277-T-C	0	single	[0.1-0.2]
chr4-106156856-T-C	1	single	[0.1-0.2]
chr4-106157225-A-G	0	single	[0.1-0.2]
chr4-106157437-A-T	99	single	[3.0-10.0]
chr4-106164055-A-G	1	single	[0.2-0.4]
chr4-106190824-T-C	0	single	[0.1-0.2]
chr4-106196277-A-G	0	single	[0.05-0.1]
chr4-106196411-T-C	0	single	[0.1-0.2]
chr4-106196628-A-G	2	single	[0.2-0.4]
chr4-106197288-A-T	1	single	[0.05-0.1]
chr9-5089686-A-G	1	single	[0.2-0.4]
chr9-5089843-A-G	0	single	[0.1-0.2]
chrX-39934244-T-C	1	single	[0.2-0.4]
chrX-39934280-T-C	1	single	[0.2-0.4]
chrX-39935717-T-G	0	single	[0.2-0.4]
chr1-1718799-A-G	0	single	[0.1-0.2]
chr1-1720657-T-C	0	single	[0.1-0.2]
chr1-1735993-A-G	0	single	[0.1-0.2]
chr1-43805107-A-G	0	single	[0.05-0.1]
chr1-43812235-A-T	1	single	[0.05-0.1]
chr1-43814512-A-G	0	single	[0.1-0.2]
chr1-43814551-T-C	0	single	[0.05-0.1]
chr1-43818231-A-G	0	single	[0.05-0.1]
chr11-119077204-T-C	0	single	[0.1-0.2]
chr11-119145551-T-C	0	single	[0.1-0.2]
chr11-119145641-A-G	0	single	[0.05-0.1]
chr11-119149317-T-C	0	single	[0.05-0.1]
chr11-119155897-A-G	0	single	[0.05-0.1]
chr11-119170243-A-G	0	single	[0.05-0.1]
chr15-90628272-T-C	0	single	[0.1-0.2]
chr15-90630367-A-G	0	single	[0.05-0.1]
chr15-90630720-T-C	0	single	[0.1-0.2]
chr15-90631646-T-C	0	single	[0.05-0.1]
chr15-90645522-T-C	0	single	[0.1-0.2]
chr17-58678073-T-C	1	single	[0.2-0.4]
chr17-58734161-T-C	0	single	[0.05-0.1]
chr17-58740540-T-C	0	single	[0.05-0.1]
chr17-58740701-A-G	2	single	[0.1-0.2]
chr17-74733113-A-G	0	single	[0.05-0.1]
chr17-74733181-A-T	1	single	[0.05-0.1]
chr17-7572943-C-G	0	single	[0.1-0.2]
chr17-7577078-T-C	0	single	[0.05-0.1]
chr17-7579556-A-G	0	single	[0.05-0.1]
chr19-56166480-T-C	0	single	[0.1-0.2]
chr19-56180841-A-G	0	single	[0.05-0.1]
chr19-56185363-A-G	0	single	[0.1-0.2]
chr2-198257829-A-G	0	single	[0.05-0.1]
chr2-198266228-T-C	0	single	[0.05-0.1]
chr2-209104610-T-C	0	single	[0.05-0.1]
chr2-209106871-T-C	0	single	[0.1-0.2]
chr2-209113247-T-C	0	single	[0.05-0.1]
chr2-25458655-T-C	0	single	[0.1-0.2]
chr2-25464480-T-C	0	single	[0.05-0.1]
chr2-25464578-T-A	1	single	[0.1-0.2]
chr2-25469982-A-G	0	single	[0.1-0.2]
chr2-25498379-A-G	0	single	[0.1-0.2]
chr2-25505346-T-C	0	single	[0.1-0.2]
chr20-31021473-A-G	0	single	[0.05-0.1]
chr20-31022301-C-G	0	single	[0.05-0.1]
chr20-31023229-A-G	0	single	[0.05-0.1]
chr20-31023739-A-G	1	single	[0.1-0.2]
chr20-31024192-T-C	0	single	[0.05-0.1]
chr20-57428511-A-G	0	single	[0.05-0.1]
chr20-57428538-T-C	0	single	[0.05-0.1]
chr20-57428667-C-G	0	single	[0.05-0.1]
chr20-57428783-A-G	0	single	[0.1-0.2]
chr20-57430316-A-G	0	single	[0.05-0.1]
chr20-57484270-A-G	0	single	[0.05-0.1]
chr20-57485841-A-G	0	single	[0.05-0.1]
chr22-29107935-T-C	0	single	[0.1-0.2]
chr4-106155449-A-G	0	single	[0.05-0.1]
chr4-106155995-A-G	0	single	[0.05-0.1]
chr4-106156369-A-G	1	single	[0.1-0.2]
chr4-106156532-A-G	0	single	[0.05-0.1]
chr4-106156571-A-G	0	single	[0.05-0.1]
chr4-106157276-A-G	0	single	[0.05-0.1]
chr4-106158177-G-C	0	single	[0.05-0.1]
chr4-106158194-T-C	0	single	[0.1-0.2]
chr4-106158206-A-G	0	single	[0.05-0.1]
chr4-106182914-A-G	0	single	[0.1-0.2]
chr4-106197006-T-C	0	single	[0.05-0.1]
chr9-5069157-T-C	0	single	[0.05-0.1]
chr9-5081796-T-G	0	single	[0.05-0.1]
chr9-5090775-A-G	1	single	[0.1-0.2]
chr9-5090837-T-G	0	single	[0.1-0.2]
chrX-15822301-A-G	0	single	[0.1-0.2]
chrX-39921628-T-C	0	single	[0.1-0.2]
chrX-39922124-A-G	0	single	[0.05-0.1]
chrX-39922927-T-C	0	single	[0.1-0.2]
chrX-39923136-A-G	0	single	[0.1-0.2]
chrX-39923616-T-A	1	single	[0.05-0.1]
chrX-39930229-T-C	0	single	[0.1-0.2]
chrX-39931897-A-G	0	single	[0.05-0.1]
chrX-39932296-A-G	0	single	[0.1-0.2]
chrX-39932440-A-T	1	single	[0.05-0.1]
chrX-39933316-T-C	0	single	[0.05-0.1]
chrX-39933394-C-G	0	single	[0.1-0.2]
chrX-39933625-A-G	0	single	[0.05-0.1]
chrX-39933788-A-G	0	single	[0.05-0.1]
chrX-39933829-A-G	0	single	[0.05-0.1]
chrX-39937128-T-C	0	single	[0.1-0.2]
chr1-1735938-A-G	0	single	[0.1-0.2]
chr1-1747234-A-G	0	single	[0.1-0.2]
chr1-1747303-T-C	0	single	[0.1-0.2]
chr1-43805773-A-T	1	single	[0.1-0.2]
chr1-43812267-T-C	0	single	[0.05-0.1]
chr1-43812514-T-C	0	single	[0.05-0.1]
chr1-43814512-A-G	0	single	[0.1-0.2]
chr1-43814530-T-C	0	single	[0.05-0.1]
chr1-43818381-T-C	0	single	[0.1-0.2]
chr11-119077210-T-C	0	single	[0.1-0.2]
chr11-119077224-T-C	0	single	[0.1-0.2]
chr11-119103282-A-G	0	single	[0.1-0.2]
chr11-119146729-A-G	0	single	[0.05-0.1]
chr11-119148921-T-C	8	single	[0.6-0.8]
chr11-119148966-T-C	0	single	[0.05-0.1]
chr11-119149359-A-G	0	single	[0.05-0.1]
chr11-119155778-T-C	0	single	[0.05-0.1]
chr11-119156055-T-C	0	single	[0.1-0.2]
chr11-119170208-T-A	1	single	[0.1-0.2]
chr15-90633725-T-C	0	single	[0.05-0.1]
chr15-90634865-T-C	0	single	[0.1-0.2]
chr17-58678073-T-C	0	single	[0.1-0.2]
chr17-58678166-A-G	0	single	[0.1-0.2]
chr17-58725432-A-G	0	single	[0.1-0.2]
chr17-74732419-T-C	0	single	[0.1-0.2]
chr17-74732935-C-G	0	single	[0.1-0.2]
chr17-74732942-T-C	1	single	[0.1-0.2]
chr17-74733211-T-C	0	single	[0.05-0.1]
chr17-7577078-T-C	0	single	[0.1-0.2]
chr17-7578251-T-C	0	single	[0.05-0.1]
chr17-7578268-A-G	0	single	[0.1-0.2]
chr19-56171946-T-A	26	single	[0.8-3.0]
chr19-56180447-A-G	1	single	[0.2-0.4]
chr19-56180898-T-C	0	single	[0.1-0.2]
chr19-56181012-A-G	0	single	[0.05-0.1]
chr2-198257899-T-C	1	single	[0.1-0.2]
chr2-198265566-T-C	0	single	[0.2-0.4]
chr2-198266180-A-G	2	single	[0.2-0.4]
chr2-198267390-T-C	0	single	[0.1-0.2]
chr2-209103909-T-C	0	single	[0.1-0.2]
chr2-209106763-A-G	1	single	[0.2-0.4]
chr2-209113172-A-G	0	single	[0.05-0.1]
chr2-209113250-A-G	0	single	[0.1-0.2]
chr2-209116235-T-C	0	single	[0.05-0.1]
chr2-25458661-T-C	3	single	[0.4-0.6]
chr2-25458673-T-C	0	single	[0.1-0.2]
chr2-25462058-T-A	2	single	[0.1-0.2]
chr2-25464513-T-C	0	single	[0.1-0.2]
chr2-25467058-T-C	0	single	[0.05-0.1]
chr2-25468196-A-G	0	single	[0.2-0.4]
chr2-25471018-T-G	0	single	[0.1-0.2]
chr20-31016208-T-C	0	single	[0.1-0.2]
chr20-31017709-T-C	0	single	[0.1-0.2]
chr20-31017757-A-G	0	single	[0.2-0.4]
chr20-31019443-A-G	0	single	[0.1-0.2]
chr20-31022349-A-G	0	single	[0.05-0.1]
chr20-31023514-A-G	0	single	[0.1-0.2]
chr20-31023649-A-G	0	single	[0.05-0.1]
chr20-31023712-T-C	0	single	[0.05-0.1]
chr20-31023896-T-A	1	single	[0.1-0.2]
chr20-31024320-T-C	0	single	[0.1-0.2]
chr20-31024738-T-C	0	single	[0.1-0.2]
chr20-31024777-T-C	0	single	[0.05-0.1]
chr20-57428859-A-G	0	single	[0.1-0.2]
chr20-57429878-T-C	0	single	[0.1-0.2]
chr20-57429905-A-G	0	single	[0.05-0.1]
chr20-57430014-A-G	0	single	[0.05-0.1]
chr20-57430049-A-G	0	single	[0.1-0.2]
chr20-57430262-A-T	2	single	[0.1-0.2]
chr20-57430377-T-A	1	single	[0.1-0.2]
chr20-57478745-A-G	0	single	[0.05-0.1]
chr20-57480476-A-T	1	single	[0.1-0.2]
chr20-57484811-A-G	1	single	[0.1-0.2]
chr20-57485004-A-G	0	single	[0.05-0.1]
chr20-57485086-A-G	0	single	[0.1-0.2]
chr21-44515582-A-G	0	single	[0.1-0.2]
chr22-29121233-T-C	0	single	[0.1-0.2]
chr22-29121298-T-C	0	single	[0.05-0.1]
chr4-106155295-A-G	0	single	[0.05-0.1]
chr4-106155422-A-G	0	single	[0.1-0.2]
chr4-106155610-T-C	0	single	[0.05-0.1]
chr4-106155880-T-C	0	single	[0.05-0.1]
chr4-106156368-A-T	1	single	[0.05-0.1]
chr4-106156835-T-C	0	single	[0.1-0.2]
chr4-106156972-A-G	0	single	[0.05-0.1]
chr4-106157108-A-T	1	single	[0.05-0.1]
chr4-106157216-A-G	0	single	[0.1-0.2]
chr4-106157476-A-T	2	single	[0.2-0.4]
chr4-106157674-A-G	0	single	[0.1-0.2]
chr4-106157974-A-G	0	single	[0.1-0.2]
chr4-106158113-A-G	0	single	[0.1-0.2]
chr9-5050818-T-C	0	single	[0.1-0.2]
chr9-5050827-A-G	0	single	[0.1-0.2]
chr9-5054838-A-G	0	single	[0.1-0.2]
chr9-5065028-A-G	0	single	[0.1-0.2]
chr9-5069993-A-G	0	single	[0.05-0.1]
chrX-15809125-T-C	0	single	[0.2-0.4]
chrX-15821849-A-G	0	single	[0.2-0.4]
chrX-39923008-T-C	0	single	[0.2-0.4]
chrX-39932571-T-G	0	single	[0.1-0.2]
chrX-39934009-T-C	0	single	[0.2-0.4]
chr1-1720660-A-G	0	single	[0.1-0.2]
chr1-1721856-T-C	0	single	[0.1-0.2]
chr1-43803587-T-C	1	single	[0.2-0.4]
chr1-43804215-A-G	0	single	[0.05-0.1]
chr1-43804945-T-C	1	single	[0.2-0.4]
chr1-43812498-A-T	1	single	[0.05-0.1]
chr1-43812513-C-G	0	single	[0.1-0.2]
chr1-43812554-A-T	1	single	[0.05-0.1]
chr1-43814613-T-C	1	single	[0.2-0.4]
chr1-43814988-T-C	0	single	[0.1-0.2]
chr1-43818238-T-C	0	single	[0.1-0.2]
chr1-43818436-A-G	0	single	[0.1-0.2]
chr11-119077161-G-C	0	single	[0.2-0.4]
chr11-119103282-A-G	0	single	[0.1-0.2]
chr11-119155683-A-G	0	single	[0.1-0.2]
chr11-119156153-T-A	2	single	[0.1-0.2]
chr15-90630376-T-C	0	single	[0.1-0.2]
chr15-90630686-T-C	0	single	[0.1-0.2]
chr15-90633800-T-A	2	single	[0.1-0.2]
chr17-58711287-A-G	0	single	[0.05-0.1]
chr17-58734111-A-G	1	single	[0.1-0.2]
chr17-58740631-T-A	3	single	[0.1-0.2]
chr17-58740900-T-A	2	single	[0.1-0.2]
chr17-7577109-A-G	0	single	[0.05-0.1]
chr17-7577529-A-G	1	single	[0.2-0.4]
chr17-7579380-A-G	0	single	[0.1-0.2]
chr17-7579863-T-C	0	single	[0.1-0.2]
chr19-56180075-T-A	1	single	[0.1-0.2]
chr19-56180865-A-G	0	single	[0.1-0.2]
chr19-56181036-T-C	0	single	[0.1-0.2]
chr2-198257751-A-G	0	single	[0.1-0.2]
chr2-198261003-T-C	0	single	[0.1-0.2]
chr2-198262763-T-C	0	single	[0.1-0.2]
chr2-198263272-A-T	1	single	[0.05-0.1]
chr2-198265455-T-C	0	single	[0.1-0.2]
chr2-198274638-A-G	2	single	[0.2-0.4]
chr2-198281559-T-C	0	single	[0.1-0.2]
chr2-209104599-T-C	1	single	[0.1-0.2]
chr2-25457183-A-G	0	single	[0.1-0.2]
chr2-25458618-A-G	0	single	[0.1-0.2]
chr2-25463289-T-C	100	single	[3.0-10.0]
chr2-25469061-T-C	1	single	[0.1-0.2]
chr2-25470528-T-C	1	single	[0.1-0.2]
chr2-25497815-T-C	0	single	[0.1-0.2]
chr2-25523046-T-C	5	single	[0.2-0.4]
chr20-30954185-A-G	0	single	[0.1-0.2]
chr20-31015944-A-G	0	single	[0.1-0.2]
chr20-31015977-A-G	0	single	[0.1-0.2]
chr20-31021359-A-G	0	single	[0.05-0.1]
chr20-31021428-T-C	0	single	[0.05-0.1]
chr20-31023900-A-G	1	single	[0.1-0.2]
chr20-31025026-T-C	0	single	[0.1-0.2]
chr20-57428739-A-G	1	single	[0.1-0.2]
chr20-57430248-A-G	1	single	[0.1-0.2]
chr20-57478635-A-G	1	single	[0.1-0.2]
chr21-44514621-T-C	0	single	[0.1-0.2]
chr21-44514635-A-T	2	single	[0.1-0.2]
chr21-44515627-T-C	0	single	[0.05-0.1]
chr22-29130603-T-C	0	single	[0.1-0.2]
chr4-106155282-T-A	1	single	[0.05-0.1]
chr4-106156088-A-G	0	single	[0.1-0.2]
chr4-106156115-A-G	0	single	[0.1-0.2]
chr4-106156673-T-C	0	single	[0.1-0.2]
chr4-106156982-A-G	2	single	[0.1-0.2]
chr4-106157075-A-G	2	single	[0.1-0.2]
chr4-106157245-T-A	1	single	[0.05-0.1]
chr4-106157851-A-G	0	single	[0.05-0.1]
chr4-106157909-A-T	2	single	[0.05-0.1]
chr4-106157915-A-G	1	single	[0.1-0.2]
chr4-106158011-A-G	0	single	[0.05-0.1]
chr4-106158113-A-G	1	single	[0.1-0.2]
chr9-5090444-A-G	0	single	[0.1-0.2]
chr9-5090803-T-C	1	single	[0.1-0.2]
chrX-15822274-A-G	0	single	[0.1-0.2]
chrX-15833895-A-T	2	single	[0.1-0.2]
chrX-15840866-T-C	0	single	[0.05-0.1]
chrX-15841057-A-G	2	single	[0.2-0.4]
chrX-39911499-T-C	2	single	[0.2-0.4]
chrX-39916447-T-C	0	single	[0.05-0.1]
chrX-39921631-A-G	0	single	[0.05-0.1]
chrX-39922913-T-A	2	single	[0.1-0.2]
chrX-39922927-T-C	2	single	[0.2-0.4]
chrX-39922946-T-A	3	single	[0.1-0.2]
chrX-39932012-T-C	0	single	[0.1-0.2]
chrX-39932453-A-G	0	single	[0.1-0.2]
chrX-39933415-T-C	0	single	[0.05-0.1]
chrX-39934091-T-C	0	single	[0.05-0.1]
chrX-39937104-C-G	0	single	[0.1-0.2]
chr1-1718832-T-C	0	single	[0.05-0.1]
chr1-1720626-A-G	0	single	[0.05-0.1]
chr1-1721874-T-C	1	single	[0.1-0.2]
chr1-43803775-T-C	1	single	[0.1-0.2]
chr1-43805007-A-G	2	single	[0.1-0.2]
chr1-43805040-T-C	0	single	[0.1-0.2]
chr1-43805041-T-C	1	single	[0.05-0.1]
chr1-43805716-A-G	2	single	[0.1-0.2]
chr1-43806091-T-C	7	single	[0.2-0.4]
chr1-43812276-T-C	1	single	[0.1-0.2]
chr1-43812501-T-C	4	single	[0.1-0.2]
chr1-43818280-T-C	0	single	[0.1-0.2]
chr1-43818312-A-G	0	single	[0.05-0.1]
chr11-119103222-T-C	2	single	[0.1-0.2]
chr11-119148468-T-C	0	single	[0.1-0.2]
chr11-119148966-T-C	1	single	[0.1-0.2]
chr11-119155809-A-T	2	single	[0.05-0.1]
chr11-119156007-T-A	3	single	[0.1-0.2]
chr11-119169199-A-G	0	single	[0.05-0.1]
chr11-119170370-A-G	1	single	[0.1-0.2]
chr11-119170435-A-C	1	single	[0.1-0.2]
chr15-90627562-A-G	1	single	[0.1-0.2]
chr15-90628254-T-C	0	single	[0.1-0.2]
chr15-90628257-A-G	0	single	[0.05-0.1]
chr15-90628566-T-C	0	single	[0.1-0.2]
chr15-90630424-T-C	0	single	[0.05-0.1]
chr15-90630497-T-A	2	single	[0.05-0.1]
chr15-90630678-A-G	0	single	[0.1-0.2]
chr15-90631730-T-A	2	single	[0.1-0.2]
chr15-90631911-A-G	0	single	[0.05-0.1]
chr15-90631938-T-C	0	single	[0.05-0.1]
chr15-90631953-T-A	3	single	[0.1-0.2]
chr15-90633759-C-G	0	single	[0.1-0.2]
chr15-90633851-T-C	0	single	[0.05-0.1]
chr15-90634865-T-C	0	single	[0.05-0.1]
chr17-58677846-T-G	0	single	[0.05-0.1]
chr17-58678073-T-C	0	single	[0.1-0.2]
chr17-58701109-A-G	0	single	[0.2-0.4]
chr17-58711251-A-G	0	single	[0.1-0.2]
chr17-58740498-C-G	2	single	[0.2-0.4]
chr17-58740630-A-T	16	single	[0.2-0.4]
chr17-58740780-A-G	0	single	[0.1-0.2]
chr17-74732302-T-C	0	single	[0.1-0.2]
chr17-74732341-T-C	0	single	[0.1-0.2]
chr17-74732428-A-G	0	single	[0.05-0.1]
chr17-74733133-T-C	0	single	[0.05-0.1]
chr17-74733154-A-G	0	single	[0.05-0.1]
chr17-7573003-A-G	0	single	[0.1-0.2]
chr17-7576854-T-C	0	single	[0.1-0.2]
chr17-7577144-A-G	0	single	[0.1-0.2]
chr17-7578191-A-G	0	single	[0.05-0.1]
chr17-7578253-C-G	0	single	[0.05-0.1]
chr17-7578398-G-C	0	single	[0.1-0.2]
chr17-7578400-G-C	9	single	[0.2-0.4]
chr17-7578430-T-C	2	single	[0.1-0.2]
chr17-7579361-A-G	0	single	[0.05-0.1]
chr17-7579501-T-A	3	single	[0.05-0.1]
chr17-7579535-T-C	0	single	[0.05-0.1]
chr17-7579590-A-G	0	single	[0.1-0.2]
chr19-56170710-A-G	0	single	[0.05-0.1]
chr19-56173914-T-C	0	single	[0.1-0.2]
chr19-56174970-A-G	1	single	[0.1-0.2]
chr19-56175027-A-G	1	single	[0.1-0.2]
chr19-56180076-T-C	1	single	[0.1-0.2]
chr2-198257131-A-G	0	single	[0.2-0.4]
chr2-198260867-A-G	0	single	[0.1-0.2]
chr2-198260897-A-G	0	single	[0.1-0.2]
chr2-198262829-T-A	2	single	[0.1-0.2]
chr2-198266135-T-C	0	single	[0.1-0.2]
chr2-198266758-T-C	1	single	[0.1-0.2]
chr2-198267761-T-C	0	single	[0.1-0.2]
chr2-198272723-T-C	1	single	[0.2-0.4]
chr2-198273206-T-C	0	single	[0.1-0.2]
chr2-198274516-A-T	1	single	[0.05-0.1]
chr2-198285245-T-A	3	single	[0.1-0.2]
chr2-198285268-T-C	0	single	[0.1-0.2]
chr2-198288670-T-A	2	single	[0.1-0.2]
chr2-209103838-A-G	0	single	[0.05-0.1]
chr2-209103943-A-T	1	single	[0.05-0.1]
chr2-209106783-T-C	0	single	[0.1-0.2]
chr2-209106849-T-C	4	single	[0.1-0.2]
chr2-209108157-T-C	0	single	[0.05-0.1]
chr2-209108277-T-C	1	single	[0.1-0.2]
chr2-209113167-A-G	0	single	[0.05-0.1]
chr2-209113229-T-C	0	single	[0.05-0.1]
chr2-209113284-T-A	6	single	[0.1-0.2]
chr2-209116266-T-C	0	single	[0.1-0.2]
chr2-25459816-T-C	0	single	[0.05-0.1]
chr2-25462014-A-G	1	single	[0.1-0.2]
chr2-25464468-A-C	87	single	[0.6-0.8]
chr2-25467209-T-A	2	single	[0.1-0.2]
chr2-25470002-A-G	0	single	[0.1-0.2]
chr2-25497815-T-C	0	single	[0.05-0.1]
chr2-25505360-T-C	1	single	[0.1-0.2]
chr2-25523045-T-C	0	single	[0.05-0.1]
chr20-30954233-T-C	0	single	[0.05-0.1]
chr20-30954241-A-G	0	single	[0.05-0.1]
chr20-31017160-A-G	0	single	[0.05-0.1]
chr20-31019456-A-G	0	single	[0.1-0.2]
chr20-31020695-A-G	0	single	[0.05-0.1]
chr20-31021121-A-G	0	single	[0.1-0.2]
chr20-31021473-A-G	1	single	[0.05-0.1]
chr20-31021536-A-G	1	single	[0.1-0.2]
chr20-31021601-T-C	0	single	[0.05-0.1]
chr20-31022233-A-G	0	single	[0.1-0.2]
chr20-31022236-T-C	0	single	[0.1-0.2]
chr20-31022262-T-C	0	single	[0.05-0.1]
chr20-31022271-A-T	2	single	[0.1-0.2]
chr20-31022547-A-G	0	single	[0.05-0.1]
chr20-31022590-A-G	7	single	[0.1-0.2]
chr20-31022809-T-C	0	single	[0.05-0.1]
chr20-31023452-C-G	0	single	[0.1-0.2]
chr20-31023607-A-T	3	single	[0.1-0.2]
chr20-31023754-T-C	0	single	[0.05-0.1]
chr20-31023765-A-G	1	single	[0.05-0.1]
chr20-31024120-A-G	0	single	[0.05-0.1]
chr20-31024704-G-C	0	single	[0.05-0.1]
chr20-31024725-T-C	0	single	[0.1-0.2]
chr20-31024771-A-G	1	single	[0.05-0.1]
chr20-31024978-T-C	0	single	[0.1-0.2]
chr20-57428543-A-G	0	single	[0.05-0.1]
chr20-57428799-A-T	1	single	[0.05-0.1]
chr20-57428805-T-A	3	single	[0.05-0.1]
chr20-57428922-A-G	0	single	[0.1-0.2]
chr20-57428936-A-G	0	single	[0.1-0.2]
chr20-57429024-A-G	1	single	[0.05-0.1]
chr20-57429074-A-G	0	single	[0.05-0.1]
chr20-57430076-T-C	4	single	[0.1-0.2]
chr20-57430131-A-G	1	single	[0.05-0.1]
chr20-57430221-T-C	0	single	[0.05-0.1]
chr20-57470690-A-T	2	single	[0.1-0.2]
chr20-57474007-A-G	0	single	[0.1-0.2]
chr20-57478612-T-C	1	single	[0.1-0.2]
chr20-57478839-T-C	0	single	[0.05-0.1]
chr20-57480448-A-T	2	single	[0.1-0.2]
chr20-57480493-A-G	0	single	[0.1-0.2]
chr20-57484222-T-C	0	single	[0.1-0.2]
chr20-57484403-A-G	0	single	[0.1-0.2]
chr20-57484801-A-G	0	single	[0.05-0.1]
chr20-57484817-T-C	0	single	[0.05-0.1]
chr21-44513229-T-C	0	single	[0.1-0.2]
chr21-44514621-T-C	0	single	[0.1-0.2]
chr21-44520561-A-G	0	single	[0.05-0.1]
chr22-29108007-T-C	0	single	[0.1-0.2]
chr22-29121024-C-G	0	single	[0.1-0.2]
chr22-29121078-A-G	1	single	[0.1-0.2]
chr22-29121091-A-G	1	single	[0.1-0.2]
chr22-29121308-A-T	2	single	[0.1-0.2]
chr22-29130687-T-C	7	single	[0.1-0.2]
chr4-106155200-T-C	1	single	[0.1-0.2]
chr4-106155299-A-G	1	single	[0.05-0.1]
chr4-106155332-T-G	1	single	[0.05-0.1]
chr4-106155449-A-G	1	single	[0.1-0.2]
chr4-106155776-T-C	0	single	[0.05-0.1]
chr4-106156369-A-G	1	single	[0.1-0.2]
chr4-106156376-T-C	0	single	[0.05-0.1]
chr4-106156673-T-C	1	single	[0.05-0.1]
chr4-106156778-T-C	1	single	[0.05-0.1]
chr4-106156826-A-G	1	single	[0.1-0.2]
chr4-106156873-T-C	0	single	[0.1-0.2]
chr4-106156907-A-G	0	single	[0.05-0.1]
chr4-106156968-A-C	0	single	[0.1-0.2]
chr4-106157263-A-G	1	single	[0.1-0.2]
chr4-106157319-A-C	0	single	[0.1-0.2]
chr4-106157504-T-C	0	single	[0.05-0.1]
chr4-106157605-A-G	1	single	[0.1-0.2]
chr4-106157630-A-G	0	single	[0.05-0.1]
chr4-106157996-A-G	0	single	[0.1-0.2]
chr4-106158026-A-G	0	single	[0.05-0.1]
chr4-106158113-A-G	4	single	[0.1-0.2]
chr4-106158323-A-G	4	single	[0.1-0.2]
chr4-106163999-A-G	0	single	[0.05-0.1]
chr4-106164001-A-G	1	single	[0.1-0.2]
chr4-106164797-A-G	1	single	[0.1-0.2]
chr4-106164833-A-G	0	single	[0.05-0.1]
chr4-106180885-A-G	0	single	[0.1-0.2]
chr4-106180891-A-G	1	single	[0.1-0.2]
chr4-106182995-A-G	0	single	[0.2-0.4]
chr4-106193802-A-G	0	single	[0.05-0.1]
chr4-106193901-A-G	2	single	[0.1-0.2]
chr4-106196244-A-G	0	single	[0.05-0.1]
chr4-106196459-T-C	0	single	[0.05-0.1]
chr4-106196649-A-G	1	single	[0.1-0.2]
chr4-106196856-A-G	0	single	[0.05-0.1]
chr4-106197006-T-C	1	single	[0.1-0.2]
chr4-106197012-T-C	0	single	[0.05-0.1]
chr4-106197420-A-G	0	single	[0.05-0.1]
chr4-106197492-A-G	0	single	[0.05-0.1]
chr4-106197602-A-G	0	single	[0.05-0.1]
chr9-5029798-A-G	0	single	[0.05-0.1]
chr9-5029905-A-T	2	single	[0.1-0.2]
chr9-5069098-A-G	0	single	[0.1-0.2]
chr9-5072583-T-C	0	single	[0.1-0.2]
chr9-5080336-T-C	0	single	[0.1-0.2]
chr9-5081796-T-A	2	single	[0.1-0.2]
chr9-5090837-T-G	1	single	[0.1-0.2]
chr9-5126358-A-G	0	single	[0.1-0.2]
chrX-15818069-A-G	0	single	[0.1-0.2]
chrX-15818073-A-G	4	single	[0.2-0.4]
chrX-15826381-A-G	0	single	[0.1-0.2]
chrX-15827335-A-G	0	single	[0.1-0.2]
chrX-15836735-T-A	1	single	[0.05-0.1]
chrX-15836745-T-A	2	single	[0.1-0.2]
chrX-15841195-A-G	4	single	[0.1-0.2]
chrX-15841283-A-G	1	single	[0.1-0.2]
chrX-39911367-A-G	0	single	[0.05-0.1]
chrX-39911636-A-G	1	single	[0.2-0.4]
chrX-39913148-A-T	1	single	[0.05-0.1]
chrX-39913518-A-G	0	single	[0.05-0.1]
chrX-39916472-T-C	0	single	[0.05-0.1]
chrX-39921628-T-C	1	single	[0.1-0.2]
chrX-39922085-A-G	0	single	[0.05-0.1]
chrX-39922226-T-C	0	single	[0.1-0.2]
chrX-39922255-T-C	0	single	[0.05-0.1]
chrX-39922927-T-C	4	single	[0.1-0.2]
chrX-39923712-T-C	0	single	[0.05-0.1]
chrX-39923735-T-C	0	single	[0.05-0.1]
chrX-39930378-T-C	1	single	[0.1-0.2]
chrX-39931645-T-C	0	single	[0.05-0.1]
chrX-39931762-T-C	0	single	[0.05-0.1]
chrX-39932578-T-C	1	single	[0.05-0.1]
chrX-39932629-T-A	1	single	[0.05-0.1]
chrX-39932683-A-G	0	single	[0.05-0.1]
chrX-39932980-C-G	0	single	[0.05-0.1]
chrX-39933003-C-G	0	single	[0.05-0.1]
chrX-39933050-T-C	0	single	[0.05-0.1]
chrX-39933425-T-C	0	single	[0.05-0.1]
chrX-39933436-A-G	1	single	[0.1-0.2]
chrX-39933782-A-G	0	single	[0.05-0.1]
chrX-39933812-A-G	0	single	[0.05-0.1]
chrX-39937128-T-C	0	single	[0.05-0.1]
chr1-1721844-T-C	0	single	[0.2-0.4]
chr1-43805053-A-G	0	single	[0.1-0.2]
chr1-43805226-T-C	0	single	[0.1-0.2]
chr1-43812220-T-A	1	single	[0.1-0.2]
chr11-119146786-A-T	2	single	[0.1-0.2]
chr11-119148937-A-T	2	single	[0.2-0.4]
chr11-119168092-A-G	0	single	[0.2-0.4]
chr15-90631731-T-C	0	single	[0.1-0.2]
chr17-58711284-A-G	0	single	[0.1-0.2]
chr17-58725328-T-C	1	single	[0.2-0.4]
chr17-7578490-A-G	2	single	[0.2-0.4]
chr19-56175050-A-G	0	single	[0.1-0.2]
chr2-198257899-T-C	1	single	[0.2-0.4]
chr2-198260917-A-T	7	single	[0.2-0.4]
chr2-209106774-A-T	2	single	[0.1-0.2]
chr2-209113167-A-G	0	single	[0.1-0.2]
chr2-209113248-T-C	0	single	[0.1-0.2]
chr2-25464562-T-A	2	single	[0.2-0.4]
chr2-25466783-A-T	1	single	[0.1-0.2]
chr2-25466790-G-C	83	single	[0.6-0.8]
chr2-25467203-A-G	0	single	[0.1-0.2]
chr2-25470998-A-G	0	single	[0.05-0.1]
chr2-25497860-A-G	0	single	[0.1-0.2]
chr20-31015977-A-G	0	single	[0.05-0.1]
chr20-31017830-T-C	0	single	[0.1-0.2]
chr20-31021548-A-G	0	single	[0.05-0.1]
chr20-31023141-A-T	2	single	[0.1-0.2]
chr20-31023996-A-G	0	single	[0.05-0.1]
chr20-57428328-T-C	0	single	[0.1-0.2]
chr20-57474016-A-G	0	single	[0.1-0.2]
chr20-57474029-C-G	0	single	[0.1-0.2]
chr20-57484417-T-C	0	single	[0.1-0.2]
chr22-29107901-T-C	0	single	[0.2-0.4]
chr22-29130532-G-C	0	single	[0.1-0.2]
chr4-106155449-A-G	1	single	[0.1-0.2]
chr4-106155887-A-G	1	single	[0.2-0.4]
chr4-106156676-A-G	0	single	[0.1-0.2]
chr4-106157182-A-T	2	single	[0.1-0.2]
chr4-106162518-A-T	3	single	[0.4-0.6]
chr4-106180867-A-G	0	single	[0.1-0.2]
chr4-106180900-A-G	0	single	[0.1-0.2]
chr4-106190888-A-G	0	single	[0.1-0.2]
chr4-106196949-A-G	0	single	[0.05-0.1]
chr4-106197285-T-C	8	single	[0.4-0.6]
chr4-106197378-A-G	100	single	[3.0-10.0]
chr4-106197390-A-G	0	single	[0.05-0.1]
chr9-5054669-A-G	0	single	[0.05-0.1]
chr9-5089851-T-C	0	single	[0.1-0.2]
chr9-5090848-A-G	0	single	[0.2-0.4]
chr1-1747229-T-C	0	single	[0.1-0.2]
chr1-1747301-T-C	0	single	[0.1-0.2]
chr1-43803797-A-G	0	single	[0.1-0.2]
chr1-43805154-T-A	1	single	[0.05-0.1]
chr1-43805780-A-G	0	single	[0.05-0.1]
chr1-43814512-A-G	0	single	[0.05-0.1]
chr1-43818378-T-C	0	single	[0.1-0.2]
chr11-119142480-A-G	0	single	[0.05-0.1]
chr11-119145651-A-G	0	single	[0.05-0.1]
chr11-119146762-A-G	0	single	[0.05-0.1]
chr11-119149322-A-G	0	single	[0.05-0.1]
chr11-119149346-T-C	1	single	[0.2-0.4]
chr11-119156278-T-C	0	single	[0.05-0.1]
chr11-119167660-A-G	0	single	[0.1-0.2]
chr11-119170234-A-G	0	single	[0.05-0.1]
chr11-119170337-A-G	0	single	[0.1-0.2]
chr11-119170388-A-G	0	single	[0.05-0.1]
chr15-90628272-T-C	0	single	[0.1-0.2]
chr15-90630386-T-C	0	single	[0.05-0.1]
chr15-90630401-A-T	2	single	[0.1-0.2]
chr15-90630674-T-C	0	single	[0.05-0.1]
chr15-90631604-T-C	0	single	[0.05-0.1]
chr15-90631968-T-C	0	single	[0.2-0.4]
chr15-90633803-T-C	0	single	[0.05-0.1]
chr17-58677840-A-G	0	single	[0.05-0.1]
chr17-58678073-T-C	14	single	[0.2-0.4]
chr17-58678164-T-A	1	single	[0.4-0.6]
chr17-58740741-A-G	0	single	[0.05-0.1]
chr17-74732287-T-C	0	single	[0.05-0.1]
chr17-7572991-T-C	0	single	[0.1-0.2]
chr17-7573928-T-C	0	single	[0.1-0.2]
chr17-7578386-A-G	0	single	[0.05-0.1]
chr19-56180148-T-C	0	single	[0.1-0.2]
chr19-56180904-T-C	0	single	[0.05-0.1]
chr2-198261054-T-C	0	single	[0.05-0.1]
chr2-198264781-A-G	0	single	[0.1-0.2]
chr2-198265101-T-C	0	single	[0.05-0.1]
chr2-198265115-A-G	0	single	[0.1-0.2]
chr2-198265577-T-G	0	single	[0.1-0.2]
chr2-198268490-T-C	0	single	[0.05-0.1]
chr2-198273150-T-C	0	single	[0.1-0.2]
chr2-209103808-T-C	0	single	[0.05-0.1]
chr2-25457224-A-G	0	single	[0.05-0.1]
chr2-25459803-A-C	2	single	[0.2-0.4]
chr2-25464535-A-G	0	single	[0.1-0.2]
chr2-25466791-A-G	0	single	[0.05-0.1]
chr2-25467058-T-C	0	single	[0.05-0.1]
chr2-25467094-A-G	0	single	[0.05-0.1]
chr2-25468150-A-G	0	single	[0.2-0.4]
chr2-25469061-T-C	0	single	[0.1-0.2]
chr2-25469497-G-C	0	single	[0.1-0.2]
chr2-25470029-T-C	1	single	[0.2-0.4]
chr2-25470611-C-G	0	single	[0.1-0.2]
chr2-25536795-T-C	1	single	[0.1-0.2]
chr20-31017160-A-G	0	single	[0.1-0.2]
chr20-31021560-A-G	0	single	[0.05-0.1]
chr20-31022671-A-G	0	single	[0.05-0.1]
chr20-31022761-T-C	0	single	[0.05-0.1]
chr20-31023681-A-G	0	single	[0.05-0.1]
chr20-31023898-A-G	0	single	[0.05-0.1]
chr20-31024693-T-C	0	single	[0.05-0.1]
chr20-31024771-A-G	0	single	[0.05-0.1]
chr20-31025000-C-G	0	single	[0.05-0.1]
chr20-31025004-A-G	0	single	[0.1-0.2]
chr20-57428576-A-G	0	single	[0.05-0.1]
chr20-57428810-T-A	2	single	[0.1-0.2]
chr20-57430151-T-C	0	single	[0.05-0.1]
chr20-57484605-A-G	0	single	[0.1-0.2]
chr20-57484829-T-C	0	single	[0.1-0.2]
chr21-44513253-T-C	0	single	[0.1-0.2]
chr21-44515588-T-C	0	single	[0.1-0.2]
chr22-29095854-T-C	0	single	[0.1-0.2]
chr22-29095878-A-G	0	single	[0.1-0.2]
chr4-106155638-A-G	2	single	[0.1-0.2]
chr4-106156352-T-C	0	single	[0.05-0.1]
chr4-106156369-A-G	1	single	[0.1-0.2]
chr4-106156847-A-G	0	single	[0.05-0.1]
chr4-106157671-A-G	0	single	[0.05-0.1]
chr4-106157750-A-G	0	single	[0.05-0.1]
chr4-106157803-A-G	0	single	[0.05-0.1]
chr4-106157996-A-G	0	single	[0.05-0.1]
chr4-106158113-A-G	0	single	[0.05-0.1]
chr4-106158341-T-C	0	single	[0.05-0.1]
chr4-106162501-A-G	0	single	[0.05-0.1]
chr4-106193901-A-G	0	single	[0.05-0.1]
chr4-106196325-A-G	0	single	[0.05-0.1]
chr4-106196402-T-C	0	single	[0.05-0.1]
chr4-106196409-A-G	0	single	[0.05-0.1]
chr4-106197471-A-G	0	single	[0.05-0.1]
chr4-106197492-A-G	1	single	[0.2-0.4]
chr4-106197542-A-G	0	single	[0.05-0.1]
chr9-5022210-T-C	0	single	[0.05-0.1]
chr9-5054810-A-G	0	single	[0.05-0.1]
chr9-5069088-A-G	0	single	[0.05-0.1]
chr9-5072586-T-C	0	single	[0.05-0.1]
chr9-5089708-A-G	0	single	[0.05-0.1]
chrX-15808626-C-G	0	single	[0.05-0.1]
chrX-15836711-T-C	0	single	[0.05-0.1]
chrX-15836756-A-G	0	single	[0.1-0.2]
chrX-15841081-T-C	0	single	[0.05-0.1]
chrX-39911405-T-A	1	single	[0.2-0.4]
chrX-39913568-T-C	0	single	[0.1-0.2]
chrX-39921628-T-C	1	single	[0.1-0.2]
chrX-39922024-T-A	3	single	[0.4-0.6]
chrX-39932680-A-G	0	single	[0.1-0.2]
chrX-39932822-A-G	0	single	[0.1-0.2]
chrX-39933220-T-C	2	single	[0.1-0.2]
chrX-39933416-T-C	0	single	[0.05-0.1]
chrX-39933503-T-C	0	single	[0.1-0.2]
chrX-39933539-A-T	1	single	[0.05-0.1]
chrX-39933952-T-C	0	single	[0.1-0.2]
chrX-39934024-A-G	0	single	[0.05-0.1]
chrX-39937139-A-G	0	single	[0.1-0.2]
chr1-1721949-T-C	0	single	[0.1-0.2]
chr1-43803793-T-C	1	single	[0.1-0.2]
chr11-119145616-T-A	2	single	[0.1-0.2]
chr11-119146709-A-T	1	single	[0.05-0.1]
chr15-90628049-T-C	0	single	[0.1-0.2]
chr15-90628300-T-C	0	single	[0.1-0.2]
chr15-90630352-A-G	0	single	[0.1-0.2]
chr15-90631605-A-G	1	single	[0.2-0.4]
chr17-58701034-A-G	1	single	[0.1-0.2]
chr17-58711331-A-T	1	single	[0.05-0.1]
chr17-74732302-T-C	0	single	[0.1-0.2]
chr19-56172413-A-G	1	single	[0.1-0.2]
chr19-56179881-T-C	0	single	[0.1-0.2]
chr19-56180861-T-C	0	single	[0.1-0.2]
chr19-56185315-A-G	0	single	[0.1-0.2]
chr2-198281514-T-C	0	single	[0.1-0.2]
chr2-198281628-A-T	2	single	[0.1-0.2]
chr2-209116224-T-C	0	single	[0.1-0.2]
chr2-25468124-T-A	100	single	[3.0-10.0]
chr20-31019280-A-T	2	single	[0.1-0.2]
chr20-31020728-A-G	0	single	[0.1-0.2]
chr20-31021287-A-T	1	single	[0.05-0.1]
chr20-31023310-A-G	0	single	[0.05-0.1]
chr20-31024087-T-G	100	single	[3.0-10.0]
chr20-31024117-A-C	0	single	[0.05-0.1]
chr20-31024572-A-G	0	single	[0.1-0.2]
chr20-31025044-T-C	0	single	[0.1-0.2]
chr20-57485419-T-C	1	single	[0.2-0.4]
chr21-44514796-T-C	0	single	[0.1-0.2]
chr22-29099542-T-C	0	single	[0.1-0.2]
chr22-29130687-T-C	1	single	[0.2-0.4]
chr4-106155553-A-G	0	single	[0.1-0.2]
chr4-106155664-A-G	1	single	[0.1-0.2]
chr4-106155889-A-T	1	single	[0.05-0.1]
chr4-106156523-T-C	2	single	[0.1-0.2]
chr4-106156793-T-C	0	single	[0.05-0.1]
chr4-106157876-A-G	0	single	[0.1-0.2]
chr4-106158242-T-C	0	single	[0.1-0.2]
chr4-106158424-T-C	0	single	[0.1-0.2]
chr4-106180882-A-G	0	single	[0.1-0.2]
chr4-106196529-T-C	7	single	[0.2-0.4]
chr4-106196778-A-G	0	single	[0.05-0.1]
chr9-5064965-A-G	0	single	[0.1-0.2]
chr9-5080674-T-A	2	single	[0.1-0.2]
chr9-5089807-T-C	1	single	[0.1-0.2]
chr9-5126687-T-A	1	single	[0.1-0.2]
chrX-15809116-T-C	0	single	[0.1-0.2]
chrX-15821822-A-G	0	single	[0.1-0.2]
chrX-15838373-T-C	0	single	[0.1-0.2]
chrX-39911447-T-C	1	single	[0.1-0.2]
chrX-39922255-T-C	0	single	[0.05-0.1]
chrX-39922914-T-C	0	single	[0.1-0.2]
chrX-39934369-A-G	0	single	[0.05-0.1]
chr1-1720632-T-C	1	single	[0.1-0.2]
chr1-43812529-A-G	0	single	[0.1-0.2]
chr1-43818280-T-A	2	single	[0.1-0.2]
chr11-119156199-T-C	0	single	[0.1-0.2]
chr15-90630467-T-C	6	single	[0.4-0.6]
chr15-90630674-T-A	4	single	[0.2-0.4]
chr15-90631655-T-C	1	single	[0.2-0.4]
chr17-58740746-A-T	2	single	[0.2-0.4]
chr2-198266165-A-G	2	single	[0.8-3.0]
chr2-198274566-T-A	1	single	[0.1-0.2]
chr2-209113278-T-G	0	single	[0.1-0.2]
chr2-25463238-A-C	7	single	[0.2-0.4]
chr2-25469032-T-C	0	single	[0.1-0.2]
chr2-25470531-T-C	0	single	[0.1-0.2]
chr20-31017757-A-G	0	single	[0.2-0.4]
chr20-31019205-T-C	0	single	[0.1-0.2]
chr20-31021326-T-C	1	single	[0.1-0.2]
chr20-31021611-A-G	0	single	[0.1-0.2]
chr20-31021614-A-G	0	single	[0.1-0.2]
chr20-31022823-T-C	4	single	[0.2-0.4]
chr20-31023522-T-C	1	single	[0.1-0.2]
chr20-31023829-A-C	0	single	[0.05-0.1]
chr20-57428619-A-T	1	single	[0.05-0.1]
chr20-57428856-T-C	0	single	[0.1-0.2]
chr20-57430068-A-G	0	single	[0.1-0.2]
chr20-57473994-A-G	2	single	[0.2-0.4]
chr20-57485079-A-T	1	single	[0.05-0.1]
chr20-57485877-T-C	1	single	[0.2-0.4]
chr4-106155310-A-G	0	single	[0.1-0.2]
chr4-106155608-A-T	2	single	[0.2-0.4]
chr4-106156886-T-C	0	single	[0.1-0.2]
chr4-106158275-C-G	1	single	[0.2-0.4]
chr9-5022069-A-G	0	single	[0.2-0.4]
chrX-39922066-A-G	4	single	[0.2-0.4]
chrX-39922927-T-C	0	single	[0.1-0.2]
chrX-39933901-A-G	1	single	[0.2-0.4]
chrX-39934063-A-G	0	single	[0.05-0.1]
chr11-119103156-A-G	0	single	[0.1-0.2]
chr11-119144576-A-G	0	single	[0.1-0.2]
chr11-119149221-A-G	0	single	[0.2-0.4]
chr11-119170264-A-G	0	single	[0.1-0.2]
chr15-90630401-A-G	0	single	[0.2-0.4]
chr17-58700967-T-A	2	single	[0.1-0.2]
chr17-58725375-T-C	0	single	[0.2-0.4]
chr2-198264802-A-G	0	single	[0.2-0.4]
chr2-198265449-T-C	1	single	[0.2-0.4]
chr2-198266819-T-C	0	single	[0.1-0.2]
chr2-198285188-T-C	1	single	[0.2-0.4]
chr2-209104709-A-G	0	single	[0.05-0.1]
chr2-25457251-T-A	1	single	[0.1-0.2]
chr2-25458608-T-A	2	single	[0.1-0.2]
chr2-25464438-T-A	1	single	[0.1-0.2]
chr2-25469157-T-C	0	single	[0.1-0.2]
chr2-25469527-A-G	0	single	[0.1-0.2]
chr2-25469593-T-C	0	single	[0.1-0.2]
chr2-25497923-A-G	0	single	[0.2-0.4]
chr20-31022871-A-G	1	single	[0.2-0.4]
chr20-31022901-T-C	0	single	[0.1-0.2]
chr20-31023990-A-C	0	single	[0.1-0.2]
chr20-57430158-T-C	0	single	[0.2-0.4]
chr20-57473994-A-G	3	single	[0.4-0.6]
chr20-57478745-A-G	0	single	[0.05-0.1]
chr20-57485088-A-G	0	single	[0.2-0.4]
chr21-44515829-T-C	0	single	[0.2-0.4]
chr22-29130603-T-C	0	single	[0.2-0.4]
chr4-106155883-T-C	0	single	[0.05-0.1]
chr4-106157128-T-C	1	single	[0.1-0.2]
chr4-106157498-A-G	0	single	[0.1-0.2]
chr4-106157789-A-G	2	single	[0.2-0.4]
chr4-106158113-A-G	0	single	[0.1-0.2]
chr4-106196283-A-G	0	single	[0.2-0.4]
chr4-106196411-T-C	1	single	[0.2-0.4]
chr4-106196886-T-C	3	single	[0.2-0.4]
chr4-106197125-A-G	1	single	[0.2-0.4]
chr9-5089825-A-G	0	single	[0.1-0.2]
chr9-5090763-A-G	0	single	[0.2-0.4]
chrX-15841133-A-G	0	single	[0.1-0.2]
chrX-39922897-A-T	2	single	[0.2-0.4]
chrX-39933226-A-G	0	single	[0.1-0.2]
chrX-39933506-A-G	1	single	[0.2-0.4]
chrX-39933739-A-G	0	single	[0.1-0.2]
chr1-1721832-A-G	1	single	[0.2-0.4]
chr1-1721854-A-G	1	single	[0.2-0.4]
chr1-1722037-T-C	0	single	[0.1-0.2]
chr1-1749277-T-C	0	single	[0.2-0.4]
chr1-43803812-T-C	2	single	[0.1-0.2]
chr1-43804326-T-C	0	single	[0.1-0.2]
chr1-43805783-T-C	0	single	[0.1-0.2]
chr1-43812196-T-C	1	single	[0.1-0.2]
chr1-43812537-T-C	0	single	[0.05-0.1]
chr1-43812561-T-C	0	single	[0.1-0.2]
chr1-43814951-A-G	0	single	[0.2-0.4]
chr1-43818292-A-G	0	single	[0.05-0.1]
chr1-43818381-T-C	0	single	[0.1-0.2]
chr11-119103251-A-G	0	single	[0.1-0.2]
chr11-119103392-A-G	0	single	[0.05-0.1]
chr11-119146708-T-C	0	single	[0.05-0.1]
chr11-119149227-A-G	0	single	[0.1-0.2]
chr11-119155731-C-G	0	single	[0.1-0.2]
chr11-119156124-A-G	1	single	[0.1-0.2]
chr11-119158607-A-C	0	single	[0.1-0.2]
chr11-119170441-A-G	2	single	[0.1-0.2]
chr15-90628272-T-C	0	single	[0.1-0.2]
chr15-90628601-A-G	0	single	[0.1-0.2]
chr15-90634831-T-C	0	single	[0.1-0.2]
chr15-90634865-T-C	1	single	[0.1-0.2]
chr17-58677972-A-G	0	single	[0.05-0.1]
chr17-58701044-A-G	1	single	[0.1-0.2]
chr17-58701047-T-C	1	single	[0.2-0.4]
chr17-58740803-T-C	1	single	[0.1-0.2]
chr17-74732262-T-C	0	single	[0.05-0.1]
chr17-74732959-G-C	1	single	[0.2-0.4]
chr17-7573984-A-G	0	single	[0.1-0.2]
chr17-7577084-T-A	2	single	[0.1-0.2]
chr17-7578187-T-C	0	single	[0.1-0.2]
chr17-7578410-T-C	0	single	[0.05-0.1]
chr17-7578529-A-G	0	single	[0.1-0.2]
chr17-7579376-T-C	0	single	[0.05-0.1]
chr17-7579897-A-G	1	single	[0.1-0.2]
chr19-56171910-A-G	0	single	[0.2-0.4]
chr19-56172413-A-G	0	single	[0.1-0.2]
chr19-56173914-T-C	4	single	[0.4-0.6]
chr19-56173941-T-C	0	single	[0.2-0.4]
chr19-56185298-A-G	0	single	[0.1-0.2]
chr2-198257103-A-G	1	single	[0.2-0.4]
chr2-198257790-T-C	1	single	[0.1-0.2]
chr2-198257847-A-G	0	single	[0.05-0.1]
chr2-198260794-A-T	1	single	[0.05-0.1]
chr2-198260942-A-G	0	single	[0.1-0.2]
chr2-198263264-T-C	0	single	[0.1-0.2]
chr2-198264892-T-C	1	single	[0.2-0.4]
chr2-198265578-T-A	2	single	[0.1-0.2]
chr2-198266180-A-G	19	single	[0.2-0.4]
chr2-198267414-A-G	0	single	[0.05-0.1]
chr2-198273210-T-C	0	single	[0.1-0.2]
chr2-198273302-G-C	0	single	[0.1-0.2]
chr2-198274668-T-C	0	single	[0.1-0.2]
chr2-198281559-T-C	0	single	[0.1-0.2]
chr2-198288647-T-C	0	single	[0.1-0.2]
chr2-198288663-T-C	0	single	[0.1-0.2]
chr2-198288686-T-C	0	single	[0.05-0.1]
chr2-209103835-T-A	1	single	[0.05-0.1]
chr2-209104610-T-C	1	single	[0.1-0.2]
chr2-209110088-T-A	2	single	[0.1-0.2]
chr2-25457173-A-G	0	single	[0.1-0.2]
chr2-25458642-T-C	0	single	[0.1-0.2]
chr2-25463560-T-C	4	single	[0.2-0.4]
chr2-25467025-A-T	2	single	[0.1-0.2]
chr2-25468175-T-C	0	single	[0.1-0.2]
chr2-25469509-T-C	1	single	[0.1-0.2]
chr2-25469964-T-C	0	single	[0.1-0.2]
chr2-25470488-A-G	0	single	[0.05-0.1]
chr2-25505514-A-G	0	single	[0.1-0.2]
chr2-25536826-C-G	0	single	[0.2-0.4]
chr20-31017160-A-G	0	single	[0.1-0.2]
chr20-31017757-A-G	1	single	[0.1-0.2]
chr20-31017830-T-C	0	single	[0.1-0.2]
chr20-31019205-T-C	0	single	[0.1-0.2]
chr20-31021502-T-C	0	single	[0.1-0.2]
chr20-31021536-A-G	1	single	[0.1-0.2]
chr20-31021665-T-C	0	single	[0.1-0.2]
chr20-31021683-A-G	0	single	[0.1-0.2]
chr20-31022731-T-C	0	single	[0.05-0.1]
chr20-31023147-A-G	0	single	[0.05-0.1]
chr20-31023358-A-G	0	single	[0.05-0.1]
chr20-31023844-A-G	0	single	[0.1-0.2]
chr20-31023880-T-C	1	single	[0.1-0.2]
chr20-31024210-A-G	0	single	[0.05-0.1]
chr20-31024260-A-G	0	single	[0.05-0.1]
chr20-31024498-A-T	2	single	[0.1-0.2]
chr20-57428996-T-C	0	single	[0.1-0.2]
chr20-57429228-A-G	0	single	[0.05-0.1]
chr20-57429360-A-G	0	single	[0.05-0.1]
chr20-57429383-G-C	0	single	[0.1-0.2]
chr20-57429722-G-C	0	single	[0.2-0.4]
chr20-57429927-A-G	0	single	[0.1-0.2]
chr20-57474007-A-G	1	single	[0.1-0.2]
chr20-57478590-A-G	0	single	[0.1-0.2]
chr20-57480463-T-C	0	single	[0.1-0.2]
chr20-57484858-A-G	0	single	[0.05-0.1]
chr20-57485038-T-C	0	single	[0.05-0.1]
chr20-57485449-A-G	0	single	[0.05-0.1]
chr21-44514642-T-C	0	single	[0.1-0.2]
chr21-44515805-T-C	1	single	[0.1-0.2]
chr22-29107982-A-T	2	single	[0.1-0.2]
chr22-29121317-T-C	0	single	[0.05-0.1]
chr4-106155123-T-A	2	single	[0.1-0.2]
chr4-106155287-T-C	0	single	[0.05-0.1]
chr4-106155298-A-G	0	single	[0.05-0.1]
chr4-106155322-A-G	0	single	[0.05-0.1]
chr4-106155358-A-G	0	single	[0.05-0.1]
chr4-106155449-A-G	0	single	[0.05-0.1]
chr4-106155686-A-G	1	single	[0.1-0.2]
chr4-106155760-A-G	0	single	[0.05-0.1]
chr4-106155797-A-G	0	single	[0.05-0.1]
chr4-106155878-T-C	0	single	[0.05-0.1]
chr4-106155985-T-A	2	single	[0.1-0.2]
chr4-106156004-A-T	1	single	[0.05-0.1]
chr4-106157012-T-C	0	single	[0.05-0.1]
chr4-106157051-T-C	0	single	[0.05-0.1]
chr4-106157534-T-C	0	single	[0.1-0.2]
chr4-106157611-A-G	4	single	[0.1-0.2]
chr4-106157958-G-C	0	single	[0.05-0.1]
chr4-106158034-A-G	0	single	[0.05-0.1]
chr4-106158076-A-G	0	single	[0.05-0.1]
chr4-106158080-A-G	2	single	[0.1-0.2]
chr4-106164025-A-G	0	single	[0.1-0.2]
chr4-106164770-T-C	2	single	[0.1-0.2]
chr4-106164827-T-C	0	single	[0.1-0.2]
chr4-106180822-T-C	0	single	[0.05-0.1]
chr4-106194010-A-G	0	single	[0.05-0.1]
chr4-106196294-A-T	2	single	[0.1-0.2]
chr4-106196420-A-G	0	single	[0.05-0.1]
chr4-106197089-A-G	0	single	[0.05-0.1]
chr4-106197168-A-G	0	single	[0.05-0.1]
chr4-106197374-C-G	0	single	[0.05-0.1]
chr9-5050801-A-G	0	single	[0.1-0.2]
chr9-5054697-T-C	4	single	[0.2-0.4]
chr9-5055676-A-G	0	single	[0.05-0.1]
chr9-5069080-A-T	1	single	[0.05-0.1]
chr9-5069098-A-G	0	single	[0.1-0.2]
chr9-5069125-T-C	1	single	[0.2-0.4]
chr9-5081803-A-G	0	single	[0.05-0.1]
chr9-5090763-A-G	0	single	[0.05-0.1]
chr9-5123047-T-A	2	single	[0.1-0.2]
chrX-39932660-T-C	0	single	[0.1-0.2]
chrX-39933094-A-T	2	single	[0.2-0.4]
chrX-39933310-T-C	0	single	[0.1-0.2]
chr1-1718778-A-G	0	single	[0.1-0.2]
chr1-1720531-T-A	3	single	[0.1-0.2]
chr1-1720557-A-G	0	single	[0.2-0.4]
chr1-1720610-A-T	1	single	[0.1-0.2]
chr1-1720660-A-G	0	single	[0.1-0.2]
chr1-1721850-T-C	0	single	[0.05-0.1]
chr1-1724723-T-A	2	single	[0.1-0.2]
chr1-1747226-T-C	0	single	[0.05-0.1]
chr1-1747228-T-C	0	single	[0.05-0.1]
chr1-1749308-T-C	0	single	[0.1-0.2]
chr1-1749316-T-C	0	single	[0.1-0.2]
chr1-43803827-A-G	0	single	[0.1-0.2]
chr1-43804983-A-G	1	single	[0.1-0.2]
chr1-43805070-A-G	0	single	[0.1-0.2]
chr1-43805716-A-G	0	single	[0.1-0.2]
chr1-43805771-T-A	2	single	[0.1-0.2]
chr1-43806177-A-G	2	single	[0.1-0.2]
chr1-43812259-T-C	0	single	[0.1-0.2]
chr1-43814551-T-C	0	single	[0.1-0.2]
chr1-43814634-T-A	1	single	[0.05-0.1]
chr1-43814980-C-G	0	single	[0.1-0.2]
chr1-43817894-A-T	3	single	[0.1-0.2]
chr1-43818258-T-C	0	single	[0.1-0.2]
chr11-119077179-G-C	0	single	[0.2-0.4]
chr11-119103212-A-G	0	single	[0.05-0.1]
chr11-119103275-A-G	1	single	[0.1-0.2]
chr11-119142507-T-C	0	single	[0.1-0.2]
chr11-119146727-G-C	0	single	[0.1-0.2]
chr11-119146826-A-G	0	single	[0.1-0.2]
chr11-119149233-A-G	0	single	[0.1-0.2]
chr11-119168155-T-A	1	single	[0.05-0.1]
chr11-119170290-T-A	1	single	[0.1-0.2]
chr15-90627565-A-T	6	single	[0.2-0.4]
chr15-90628099-T-C	1	single	[0.1-0.2]
chr15-90628589-A-T	1	single	[0.1-0.2]
chr15-90630672-T-C	0	single	[0.1-0.2]
chr15-90630677-A-G	0	single	[0.1-0.2]
chr15-90631695-A-G	0	single	[0.1-0.2]
chr17-58677864-A-G	1	single	[0.2-0.4]
chr17-58700926-A-G	1	single	[0.1-0.2]
chr17-58701096-A-T	2	single	[0.1-0.2]
chr17-58725367-A-T	1	single	[0.05-0.1]
chr17-58725432-A-T	2	single	[0.1-0.2]
chr17-58734087-A-G	0	single	[0.1-0.2]
chr17-58734120-T-C	0	single	[0.1-0.2]
chr17-58734149-A-T	2	single	[0.05-0.1]
chr17-58740360-T-C	0	single	[0.1-0.2]
chr17-58740504-A-G	0	single	[0.1-0.2]
chr17-74732262-T-A	2	single	[0.1-0.2]
chr17-74732374-A-G	0	single	[0.1-0.2]
chr17-74732485-A-G	1	single	[0.2-0.4]
chr17-7574035-T-C	0	single	[0.1-0.2]
chr17-7577052-G-C	0	single	[0.1-0.2]
chr17-7577057-T-C	0	single	[0.1-0.2]
chr17-7578221-T-C	0	single	[0.1-0.2]
chr17-7578443-A-G	7	single	[0.2-0.4]
chr17-7579701-A-T	4	single	[0.2-0.4]
chr19-56170582-A-T	1	single	[0.05-0.1]
chr19-56171983-A-G	0	single	[0.1-0.2]
chr19-56172548-T-C	0	single	[0.1-0.2]
chr19-56173976-T-C	1	single	[0.2-0.4]
chr19-56174970-A-G	0	single	[0.1-0.2]
chr19-56175024-T-C	1	single	[0.1-0.2]
chr19-56179918-T-A	1	single	[0.1-0.2]
chr19-56180157-A-G	0	single	[0.1-0.2]
chr19-56185411-T-C	0	single	[0.1-0.2]
chr2-198266161-T-C	0	single	[0.1-0.2]
chr2-198266180-A-G	8	single	[0.2-0.4]
chr2-198266503-T-C	0	single	[0.1-0.2]
chr2-198267403-A-G	1	single	[0.1-0.2]
chr2-198267448-A-G	0	single	[0.05-0.1]
chr2-198268388-T-C	0	single	[0.05-0.1]
chr2-198268412-A-G	0	single	[0.1-0.2]
chr2-198270165-A-T	2	single	[0.1-0.2]
chr2-198272836-T-C	0	single	[0.1-0.2]
chr2-198274697-T-C	0	single	[0.1-0.2]
chr2-198288611-T-C	0	single	[0.1-0.2]
chr2-209108302-A-G	1	single	[0.1-0.2]
chr2-209110072-T-C	0	single	[0.2-0.4]
chr2-209113179-C-G	0	single	[0.05-0.1]
chr2-25462002-T-A	2	single	[0.2-0.4]
chr2-25463293-A-G	1	single	[0.1-0.2]
chr2-25463295-T-C	1	single	[0.2-0.4]
chr2-25464513-T-C	0	single	[0.05-0.1]
chr2-25466793-A-G	0	single	[0.1-0.2]
chr2-25467110-T-C	1	single	[0.1-0.2]
chr2-25469587-T-C	0	single	[0.1-0.2]
chr2-25469647-T-C	1	single	[0.2-0.4]
chr2-25470947-T-C	0	single	[0.1-0.2]
chr2-25470958-T-C	0	single	[0.1-0.2]
chr2-25497856-A-T	3	single	[0.1-0.2]
chr2-25505541-A-G	0	single	[0.05-0.1]
chr2-25536817-T-C	4	single	[0.2-0.4]
chr20-30954202-T-C	0	single	[0.1-0.2]
chr20-30954245-A-G	0	single	[0.1-0.2]
chr20-31015971-A-G	1	single	[0.1-0.2]
chr20-31015977-A-G	0	single	[0.1-0.2]
chr20-31016126-A-G	1	single	[0.1-0.2]
chr20-31016199-A-G	0	single	[0.1-0.2]
chr20-31017832-A-G	1	single	[0.2-0.4]
chr20-31019205-T-C	0	single	[0.1-0.2]
chr20-31021272-T-A	1	single	[0.05-0.1]
chr20-31021551-A-C	0	single	[0.1-0.2]
chr20-31021644-T-C	0	single	[0.1-0.2]
chr20-31022632-A-G	0	single	[0.1-0.2]
chr20-31023528-T-C	0	single	[0.1-0.2]
chr20-31023655-A-G	1	single	[0.1-0.2]
chr20-31023772-A-G	0	single	[0.1-0.2]
chr20-31024090-A-G	0	single	[0.1-0.2]
chr20-31024243-A-G	0	single	[0.1-0.2]
chr20-31024267-A-G	0	single	[0.05-0.1]
chr20-31024572-A-G	0	single	[0.05-0.1]
chr20-31025044-T-C	0	single	[0.1-0.2]
chr20-31025046-A-G	0	single	[0.05-0.1]
chr20-31025098-T-C	0	single	[0.05-0.1]
chr20-57429318-A-G	0	single	[0.1-0.2]
chr20-57429360-A-G	1	single	[0.1-0.2]
chr20-57429470-G-C	0	single	[0.1-0.2]
chr20-57429847-A-C	0	single	[0.1-0.2]
chr20-57430125-A-G	0	single	[0.1-0.2]
chr20-57430166-T-C	1	single	[0.1-0.2]
chr20-57430318-T-A	3	single	[0.1-0.2]
chr20-57478584-A-G	0	single	[0.05-0.1]
chr20-57478609-A-T	2	single	[0.1-0.2]
chr20-57478612-T-C	0	single	[0.1-0.2]
chr20-57480525-T-C	0	single	[0.1-0.2]
chr20-57484584-A-G	0	single	[0.05-0.1]
chr20-57485877-T-C	0	single	[0.1-0.2]
chr21-44514675-T-C	3	single	[0.2-0.4]
chr21-44514792-T-C	0	single	[0.1-0.2]
chr21-44514816-A-G	0	single	[0.1-0.2]
chr21-44515582-A-G	0	single	[0.1-0.2]
chr22-29092977-T-A	3	single	[0.2-0.4]
chr22-29095927-T-C	3	single	[0.4-0.6]
chr22-29130529-T-A	1	single	[0.05-0.1]
chr22-29130595-A-G	0	single	[0.1-0.2]
chr4-106155203-A-G	0	single	[0.05-0.1]
chr4-106155449-A-G	1	single	[0.1-0.2]
chr4-106155594-T-A	2	single	[0.1-0.2]
chr4-106155752-T-C	0	single	[0.05-0.1]
chr4-106155794-A-G	0	single	[0.1-0.2]
chr4-106156273-T-C	0	single	[0.1-0.2]
chr4-106156891-A-T	2	single	[0.1-0.2]
chr4-106156897-A-G	0	single	[0.05-0.1]
chr4-106157068-T-C	0	single	[0.1-0.2]
chr4-106157252-T-C	0	single	[0.05-0.1]
chr4-106157372-A-G	0	single	[0.05-0.1]
chr4-106157468-A-G	0	single	[0.1-0.2]
chr4-106157959-T-C	1	single	[0.1-0.2]
chr4-106158034-A-G	1	single	[0.05-0.1]
chr4-106158307-A-T	2	single	[0.1-0.2]
chr4-106158323-A-G	0	single	[0.1-0.2]
chr4-106158370-A-T	3	single	[0.2-0.4]
chr4-106158496-T-C	1	single	[0.1-0.2]
chr4-106164007-A-G	0	single	[0.1-0.2]
chr4-106182941-A-G	1	single	[0.2-0.4]
chr4-106196283-A-G	0	single	[0.1-0.2]
chr4-106196414-T-C	1	single	[0.1-0.2]
chr4-106196468-T-C	0	single	[0.1-0.2]
chr4-106196604-T-C	0	single	[0.05-0.1]
chr4-106197147-A-G	0	single	[0.05-0.1]
chr4-106197285-T-C	1	single	[0.1-0.2]
chr4-106197375-A-G	0	single	[0.05-0.1]
chr4-106197495-A-G	0	single	[0.05-0.1]
chr4-106197634-T-A	1	single	[0.05-0.1]
chr9-5050783-T-A	2	single	[0.1-0.2]
chr9-5055681-T-C	0	single	[0.2-0.4]
chr9-5064974-T-C	1	single	[0.2-0.4]
chr9-5069058-A-G	0	single	[0.1-0.2]
chr9-5069168-A-G	0	single	[0.1-0.2]
chr9-5069991-A-G	0	single	[0.1-0.2]
chr9-5072618-T-C	0	single	[0.05-0.1]
chr9-5080264-T-C	0	single	[0.1-0.2]
chr9-5081824-A-G	0	single	[0.05-0.1]
chr9-5089807-T-C	0	single	[0.1-0.2]
chr9-5090553-A-G	1	single	[0.2-0.4]
chr9-5090800-T-C	0	single	[0.1-0.2]
chr9-5090837-T-G	1	single	[0.2-0.4]
chr9-5123021-T-C	0	single	[0.1-0.2]
chrX-15822262-A-G	1	single	[0.1-0.2]
chrX-15822301-A-G	0	single	[0.05-0.1]
chrX-15840876-T-A	1	single	[0.05-0.1]
chrX-15841129-A-G	0	single	[0.1-0.2]
chrX-15841156-A-G	1	single	[0.1-0.2]
chrX-39911399-A-G	3	single	[0.2-0.4]
chrX-39911429-T-C	0	single	[0.05-0.1]
chrX-39911499-T-C	0	single	[0.05-0.1]
chrX-39913232-T-C	0	single	[0.1-0.2]
chrX-39916508-A-G	0	single	[0.1-0.2]
chrX-39922147-T-C	1	single	[0.1-0.2]
chrX-39922927-T-C	1	single	[0.2-0.4]
chrX-39932062-A-G	0	single	[0.1-0.2]
chrX-39932578-T-C	0	single	[0.1-0.2]
chrX-39932771-T-C	0	single	[0.05-0.1]
chrX-39933220-T-C	1	single	[0.1-0.2]
chrX-39933484-A-G	4	single	[0.2-0.4]
chrX-39933863-A-G	0	single	[0.1-0.2]
chrX-39937140-T-C	1	single	[0.2-0.4]
chr1-1724720-T-C	2	single	[0.1-0.2]
chr1-1756885-T-C	0	single	[0.1-0.2]
chr1-43803556-C-G	0	single	[0.1-0.2]
chr1-43804343-T-C	1	single	[0.1-0.2]
chr1-43818354-T-C	1	single	[0.1-0.2]
chr11-119167669-A-G	0	single	[0.1-0.2]
chr11-119169131-A-G	1	single	[0.1-0.2]
chr11-119170385-A-G	0	single	[0.05-0.1]
chr15-90628607-A-G	1	single	[0.2-0.4]
chr15-90631973-T-C	4	single	[0.2-0.4]
chr15-90645609-A-G	1	single	[0.4-0.6]
chr17-58677971-A-G	1	single	[0.2-0.4]
chr17-58740366-A-G	0	single	[0.1-0.2]
chr17-58740424-T-A	1	single	[0.05-0.1]
chr17-58740641-T-C	0	single	[0.05-0.1]
chr17-58740890-A-G	0	single	[0.1-0.2]
chr17-7579872-A-G	0	single	[0.1-0.2]
chr19-56185363-A-G	0	single	[0.2-0.4]
chr2-198265101-T-A	1	single	[0.05-0.1]
chr2-198266180-A-G	4	single	[0.1-0.2]
chr2-198267391-T-C	1	single	[0.1-0.2]
chr2-198268340-A-G	0	single	[0.1-0.2]
chr2-198268356-T-C	0	single	[0.1-0.2]
chr2-198270136-T-A	2	single	[0.1-0.2]
chr2-209104607-T-C	0	single	[0.05-0.1]
chr2-25467461-T-C	2	single	[0.2-0.4]
chr2-25468935-T-C	1	single	[0.1-0.2]
chr2-25469924-A-G	0	single	[0.1-0.2]
chr2-25470946-T-C	0	single	[0.1-0.2]
chr2-25505495-A-G	0	single	[0.05-0.1]
chr20-30954239-T-C	0	single	[0.05-0.1]
chr20-31021365-A-G	1	single	[0.1-0.2]
chr20-31023460-A-G	1	single	[0.1-0.2]
chr20-31024456-T-C	0	single	[0.05-0.1]
chr20-31025016-A-G	0	single	[0.05-0.1]
chr20-57428471-A-G	1	single	[0.1-0.2]
chr20-57428783-A-G	2	single	[0.1-0.2]
chr20-57485844-T-C	0	single	[0.05-0.1]
chr21-44514675-T-C	1	single	[0.1-0.2]
chr4-106156778-T-A	3	single	[0.1-0.2]
chr4-106157519-A-G	7	single	[0.1-0.2]
chr4-106157605-A-G	0	single	[0.05-0.1]
chr4-106158424-T-C	0	single	[0.1-0.2]
chr4-106164910-A-G	0	single	[0.1-0.2]
chr4-106180913-A-G	0	single	[0.1-0.2]
chr4-106193740-A-G	0	single	[0.1-0.2]
chr4-106196990-A-G	0	single	[0.1-0.2]
chr4-106197087-A-G	1	single	[0.1-0.2]
chr4-106197228-T-C	1	single	[0.1-0.2]
chr4-106197393-A-G	0	single	[0.05-0.1]
chr9-5080352-A-G	0	single	[0.1-0.2]
chr9-5080663-T-C	0	single	[0.1-0.2]
chr9-5089686-A-G	1	single	[0.2-0.4]
chr9-5090560-A-G	0	single	[0.1-0.2]
chr9-5126336-T-C	0	single	[0.2-0.4]
chrX-15821882-A-G	43	single	[0.2-0.4]
chrX-15841123-A-G	1	single	[0.1-0.2]
chrX-15841172-A-G	0	single	[0.1-0.2]
chrX-39923011-T-C	0	single	[0.05-0.1]
chrX-39923125-T-C	2	single	[0.1-0.2]
chrX-39930270-A-G	0	single	[0.1-0.2]
chrX-39930279-G-C	0	single	[0.1-0.2]
chrX-39931637-A-G	0	single	[0.1-0.2]
chrX-39932494-A-G	0	single	[0.1-0.2]
chrX-39932531-T-C	0	single	[0.05-0.1]
chrX-39932660-T-C	2	single	[0.1-0.2]
chrX-39932780-T-C	0	single	[0.05-0.1]
chrX-39933217-A-G	1	single	[0.1-0.2]
chr1-1718808-T-G	0	single	[0.1-0.2]
chr1-1722006-T-C	0	single	[0.1-0.2]
chr1-43805034-A-G	0	single	[0.1-0.2]
chr1-43817943-A-G	0	single	[0.1-0.2]
chr15-90628123-T-A	2	single	[0.1-0.2]
chr15-90630467-T-A	1	single	[0.1-0.2]
chr17-58711297-T-C	0	single	[0.2-0.4]
chr17-58725439-T-C	0	single	[0.1-0.2]
chr17-58740813-A-G	0	single	[0.1-0.2]
chr17-7579908-T-C	0	single	[0.1-0.2]
chr19-56172434-T-C	0	single	[0.1-0.2]
chr19-56180808-A-G	0	single	[0.05-0.1]
chr19-56180858-A-G	0	single	[0.1-0.2]
chr2-198266180-A-G	0	single	[0.1-0.2]
chr2-198267492-T-C	0	single	[0.1-0.2]
chr2-198288641-T-C	2	single	[0.2-0.4]
chr2-209101895-T-C	0	single	[0.2-0.4]
chr2-25463321-T-C	0	single	[0.05-0.1]
chr2-25471117-T-C	0	single	[0.2-0.4]
chr2-25536792-T-A	1	single	[0.1-0.2]
chr20-31021575-A-G	0	single	[0.1-0.2]
chr20-31021661-A-G	0	single	[0.1-0.2]
chr20-31023900-A-G	0	single	[0.1-0.2]
chr20-57428616-A-G	2	single	[0.1-0.2]
chr20-57430341-A-T	2	single	[0.1-0.2]
chr20-57484858-A-G	0	single	[0.1-0.2]
chr20-57485747-A-G	1	single	[0.2-0.4]
chr4-106155449-A-G	7	single	[0.2-0.4]
chr4-106156376-T-C	2	single	[0.2-0.4]
chr4-106157114-A-G	1	single	[0.1-0.2]
chr4-106196342-T-C	0	single	[0.1-0.2]
chr4-106196613-A-T	1	single	[0.05-0.1]
chr4-106196898-T-A	2	single	[0.1-0.2]
chr4-106197285-T-C	1	single	[0.1-0.2]
chr9-5080618-A-G	0	single	[0.2-0.4]
chr9-5090752-T-C	1	single	[0.2-0.4]
chr9-5090837-T-G	0	single	[0.2-0.4]
chrX-39922292-T-C	1	single	[0.2-0.4]
chrX-39931972-A-G	1	single	[0.4-0.6]
chrX-39932243-T-C	0	single	[0.1-0.2]
chrX-39933050-T-C	0	single	[0.2-0.4]
chr1-1718819-A-T	2	single	[0.1-0.2]
chr1-1720490-A-G	1	single	[0.1-0.2]
chr1-1720557-A-G	0	single	[0.1-0.2]
chr1-1720573-A-G	0	single	[0.05-0.1]
chr1-1721923-A-G	0	single	[0.05-0.1]
chr1-1721970-A-G	0	single	[0.05-0.1]
chr1-1737967-T-A	2	single	[0.1-0.2]
chr1-1747196-T-C	1	single	[0.1-0.2]
chr1-43803553-T-C	4	single	[0.1-0.2]
chr1-43803814-T-A	2	single	[0.05-0.1]
chr1-43803844-T-C	0	single	[0.05-0.1]
chr1-43804215-A-G	2	single	[0.1-0.2]
chr1-43804247-A-G	0	single	[0.1-0.2]
chr1-43805085-T-C	0	single	[0.05-0.1]
chr1-43805645-T-C	0	single	[0.05-0.1]
chr1-43805654-A-G	0	single	[0.05-0.1]
chr1-43805692-A-G	0	single	[0.05-0.1]
chr1-43812189-T-C	0	single	[0.05-0.1]
chr1-43812243-A-T	2	single	[0.05-0.1]
chr1-43814551-T-C	0	single	[0.1-0.2]
chr1-43814595-A-G	0	single	[0.05-0.1]
chr1-43814628-A-G	0	single	[0.05-0.1]
chr1-43815026-T-C	0	single	[0.1-0.2]
chr1-43818288-T-C	0	single	[0.05-0.1]
chr11-119077321-A-G	0	single	[0.05-0.1]
chr11-119144681-T-C	0	single	[0.1-0.2]
chr11-119145615-A-G	0	single	[0.1-0.2]
chr11-119149227-A-G	0	single	[0.1-0.2]
chr11-119149359-A-G	0	single	[0.1-0.2]
chr11-119149365-A-G	0	single	[0.05-0.1]
chr11-119155771-T-A	1	single	[0.05-0.1]
chr11-119155933-T-C	0	single	[0.05-0.1]
chr11-119156119-T-C	1	single	[0.05-0.1]
chr11-119156261-T-A	2	single	[0.1-0.2]
chr11-119169208-T-C	0	single	[0.05-0.1]
chr11-119169244-A-T	2	single	[0.1-0.2]
chr15-90627506-T-C	0	single	[0.1-0.2]
chr15-90627523-A-G	0	single	[0.05-0.1]
chr15-90627583-A-G	0	single	[0.05-0.1]
chr15-90628120-T-A	2	single	[0.1-0.2]
chr15-90628242-T-C	0	single	[0.1-0.2]
chr15-90628514-T-C	0	single	[0.05-0.1]
chr15-90630416-T-C	0	single	[0.1-0.2]
chr15-90630451-T-C	0	single	[0.1-0.2]
chr15-90630741-T-A	2	single	[0.1-0.2]
chr15-90631673-T-C	0	single	[0.05-0.1]
chr15-90631913-A-G	0	single	[0.05-0.1]
chr15-90633713-T-C	0	single	[0.1-0.2]
chr15-90633795-T-C	1	single	[0.05-0.1]
chr15-90633812-T-C	1	single	[0.1-0.2]
chr15-90634789-T-A	1	single	[0.05-0.1]
chr15-90634865-T-C	2	single	[0.1-0.2]
chr17-58678073-T-C	21	single	[0.2-0.4]
chr17-58678163-T-A	2	single	[0.1-0.2]
chr17-58678164-T-C	0	single	[0.1-0.2]
chr17-58700917-A-G	0	single	[0.05-0.1]
chr17-58700935-A-T	1	single	[0.05-0.1]
chr17-58725295-T-C	0	single	[0.1-0.2]
chr17-58734149-A-G	0	single	[0.1-0.2]
chr17-58740510-A-G	0	single	[0.05-0.1]
chr17-58740726-G-C	0	single	[0.1-0.2]
chr17-74732356-A-T	2	single	[0.1-0.2]
chr17-74732479-A-G	0	single	[0.1-0.2]
chr17-74732527-T-C	0	single	[0.1-0.2]
chr17-7572952-T-C	1	single	[0.2-0.4]
chr17-7573996-A-G	0	single	[0.1-0.2]
chr17-7577126-T-C	0	single	[0.1-0.2]
chr17-7577536-T-C	0	single	[0.05-0.1]
chr17-7577575-A-G	1	single	[0.1-0.2]
chr17-7577584-G-C	0	single	[0.05-0.1]
chr17-7578241-A-T	2	single	[0.05-0.1]
chr17-7578251-T-C	0	single	[0.05-0.1]
chr17-7578427-T-A	2	single	[0.05-0.1]
chr17-7578554-A-T	2	single	[0.05-0.1]
chr17-7579409-A-G	1	single	[0.1-0.2]
chr19-56171899-A-T	4	single	[0.2-0.4]
chr19-56172413-A-G	0	single	[0.05-0.1]
chr19-56172443-T-C	0	single	[0.05-0.1]
chr19-56180130-A-G	0	single	[0.05-0.1]
chr19-56180486-A-T	1	single	[0.05-0.1]
chr19-56180546-C-G	0	single	[0.1-0.2]
chr19-56180868-T-A	3	single	[0.05-0.1]
chr19-56180883-A-G	0	single	[0.05-0.1]
chr2-198257775-A-G	1	single	[0.2-0.4]
chr2-198260933-A-T	8	single	[0.6-0.8]
chr2-198265082-A-T	1	single	[0.05-0.1]
chr2-198266156-T-C	0	single	[0.05-0.1]
chr2-198266503-T-C	0	single	[0.1-0.2]
chr2-198266856-T-C	1	single	[0.2-0.4]
chr2-198267403-A-G	0	single	[0.1-0.2]
chr2-198267486-A-T	1	single	[0.05-0.1]
chr2-198267503-A-T	1	single	[0.05-0.1]
chr2-198269807-A-G	0	single	[0.2-0.4]
chr2-198269894-A-G	0	single	[0.1-0.2]
chr2-198281542-T-C	0	single	[0.1-0.2]
chr2-198281563-A-G	0	single	[0.1-0.2]
chr2-209104589-A-G	0	single	[0.1-0.2]
chr2-209104719-A-G	0	single	[0.05-0.1]
chr2-209106774-A-G	0	single	[0.05-0.1]
chr2-209106840-T-C	1	single	[0.1-0.2]
chr2-209106855-T-C	0	single	[0.1-0.2]
chr2-209113248-T-C	0	single	[0.05-0.1]
chr2-209113250-A-G	0	single	[0.05-0.1]
chr2-209113310-T-C	0	single	[0.05-0.1]
chr2-25457167-T-C	0	single	[0.05-0.1]
chr2-25462002-T-C	0	single	[0.05-0.1]
chr2-25463190-T-C	1	single	[0.1-0.2]
chr2-25463211-A-G	0	single	[0.1-0.2]
chr2-25463232-A-G	0	single	[0.1-0.2]
chr2-25463259-T-A	1	single	[0.05-0.1]
chr2-25463290-A-G	4	single	[0.1-0.2]
chr2-25463321-T-C	0	single	[0.05-0.1]
chr2-25467056-T-C	0	single	[0.05-0.1]
chr2-25467157-T-C	1	single	[0.1-0.2]
chr2-25467203-A-G	4	single	[0.1-0.2]
chr2-25467470-A-G	0	single	[0.05-0.1]
chr2-25468897-T-C	1	single	[0.05-0.1]
chr2-25469587-T-C	0	single	[0.1-0.2]
chr2-25469647-T-C	0	single	[0.05-0.1]
chr2-25470002-A-G	1	single	[0.1-0.2]
chr2-25470600-T-C	1	single	[0.1-0.2]
chr2-25470617-T-C	1	single	[0.1-0.2]
chr2-25471102-A-G	0	single	[0.05-0.1]
chr2-25497815-T-C	0	single	[0.05-0.1]
chr2-25497854-T-C	0	single	[0.1-0.2]
chr2-25497863-A-T	1	single	[0.05-0.1]
chr2-25498373-A-G	0	single	[0.05-0.1]
chr2-25498414-T-C	0	single	[0.1-0.2]
chr2-25523096-T-C	1	single	[0.1-0.2]
chr20-30946603-A-G	1	single	[0.4-0.6]
chr20-30956858-T-C	0	single	[0.05-0.1]
chr20-30956915-T-C	2	single	[0.2-0.4]
chr20-31015968-T-A	2	single	[0.05-0.1]
chr20-31016224-A-T	2	single	[0.1-0.2]
chr20-31019122-A-T	1	single	[0.05-0.1]
chr20-31019129-A-G	0	single	[0.05-0.1]
chr20-31019237-T-C	0	single	[0.1-0.2]
chr20-31021095-T-A	1	single	[0.05-0.1]
chr20-31021431-A-G	0	single	[0.05-0.1]
chr20-31021536-A-G	1	single	[0.1-0.2]
chr20-31021622-C-G	0	single	[0.1-0.2]
chr20-31021704-A-G	0	single	[0.05-0.1]
chr20-31022301-C-G	0	single	[0.05-0.1]
chr20-31022325-T-C	0	single	[0.1-0.2]
chr20-31022383-A-G	0	single	[0.05-0.1]
chr20-31022898-T-C	1	single	[0.1-0.2]
chr20-31023091-A-G	1	single	[0.1-0.2]
chr20-31023141-A-G	0	single	[0.05-0.1]
chr20-31023151-A-T	3	single	[0.1-0.2]
chr20-31023158-A-T	3	single	[0.05-0.1]
chr20-31023171-A-G	0	single	[0.05-0.1]
chr20-31023217-T-C	0	single	[0.05-0.1]
chr20-31023307-A-G	1	single	[0.05-0.1]
chr20-31023432-A-G	0	single	[0.05-0.1]
chr20-31023442-A-G	0	single	[0.05-0.1]
chr20-31023465-A-G	0	single	[0.05-0.1]
chr20-31023547-A-G	0	single	[0.05-0.1]
chr20-31023648-A-G	0	single	[0.05-0.1]
chr20-31023778-A-G	0	single	[0.05-0.1]
chr20-31023838-T-C	0	single	[0.05-0.1]
chr20-31024017-A-G	0	single	[0.05-0.1]
chr20-31024147-A-T	1	single	[0.05-0.1]
chr20-31024312-T-C	0	single	[0.05-0.1]
chr20-31024353-A-G	0	single	[0.1-0.2]
chr20-31024467-A-G	0	single	[0.05-0.1]
chr20-31024602-T-C	0	single	[0.05-0.1]
chr20-31024665-A-G	0	single	[0.05-0.1]
chr20-31025022-T-C	2	single	[0.1-0.2]
chr20-31025134-T-A	1	single	[0.05-0.1]
chr20-57428535-A-T	1	single	[0.05-0.1]
chr20-57428543-A-G	0	single	[0.05-0.1]
chr20-57428735-A-G	0	single	[0.1-0.2]
chr20-57428783-A-G	1	single	[0.1-0.2]
chr20-57428936-A-G	2	single	[0.1-0.2]
chr20-57429006-A-G	1	single	[0.05-0.1]
chr20-57429249-A-G	1	single	[0.1-0.2]
chr20-57429593-T-C	0	single	[0.1-0.2]
chr20-57429614-G-C	0	single	[0.05-0.1]
chr20-57474027-A-G	0	single	[0.1-0.2]
chr20-57478800-A-G	0	single	[0.05-0.1]
chr20-57478813-T-A	2	single	[0.1-0.2]
chr20-57478818-T-A	2	single	[0.1-0.2]
chr20-57478839-T-C	0	single	[0.05-0.1]
chr20-57484620-T-A	1	single	[0.05-0.1]
chr20-57484625-T-A	3	single	[0.1-0.2]
chr20-57484838-T-C	1	single	[0.1-0.2]
chr20-57485028-A-G	0	single	[0.05-0.1]
chr20-57485431-A-G	0	single	[0.05-0.1]
chr20-57485760-A-G	0	single	[0.05-0.1]
chr20-57485870-T-C	0	single	[0.1-0.2]
chr21-44513361-T-C	0	single	[0.1-0.2]
chr21-44514635-A-G	0	single	[0.1-0.2]
chr21-44514784-A-G	0	single	[0.1-0.2]
chr21-44514814-A-T	1	single	[0.05-0.1]
chr21-44514858-A-G	0	single	[0.1-0.2]
chr21-44515549-T-C	1	single	[0.1-0.2]
chr21-44515627-T-C	0	single	[0.05-0.1]
chr21-44515820-T-C	0	single	[0.1-0.2]
chr22-29130556-A-T	3	single	[0.1-0.2]
chr4-106155107-A-G	0	single	[0.1-0.2]
chr4-106155160-T-A	2	single	[0.1-0.2]
chr4-106155193-A-G	0	single	[0.05-0.1]
chr4-106155352-T-A	2	single	[0.1-0.2]
chr4-106155358-A-G	0	single	[0.05-0.1]
chr4-106155449-A-G	0	single	[0.1-0.2]
chr4-106155528-T-A	2	single	[0.05-0.1]
chr4-106155560-T-A	2	single	[0.1-0.2]
chr4-106155752-T-C	1	single	[0.1-0.2]
chr4-106155764-A-G	1	single	[0.1-0.2]
chr4-106155849-T-A	1	single	[0.05-0.1]
chr4-106155980-A-G	1	single	[0.1-0.2]
chr4-106156082-T-C	0	single	[0.05-0.1]
chr4-106156090-A-G	0	single	[0.05-0.1]
chr4-106156168-A-G	0	single	[0.05-0.1]
chr4-106156243-A-G	0	single	[0.05-0.1]
chr4-106156352-T-C	0	single	[0.05-0.1]
chr4-106156394-A-G	1	single	[0.1-0.2]
chr4-106156553-T-C	0	single	[0.05-0.1]
chr4-106156568-T-C	1	single	[0.05-0.1]
chr4-106156637-A-G	0	single	[0.05-0.1]
chr4-106156943-T-C	0	single	[0.05-0.1]
chr4-106156990-T-C	2	single	[0.1-0.2]
chr4-106157002-C-G	1	single	[0.1-0.2]
chr4-106157018-A-G	0	single	[0.05-0.1]
chr4-106157207-T-C	0	single	[0.05-0.1]
chr4-106157216-A-G	0	single	[0.1-0.2]
chr4-106157221-T-C	0	single	[0.05-0.1]
chr4-106157239-T-C	0	single	[0.05-0.1]
chr4-106157369-T-C	0	single	[0.1-0.2]
chr4-106157627-A-T	1	single	[0.05-0.1]
chr4-106157954-T-C	0	single	[0.05-0.1]
chr4-106158022-A-G	0	single	[0.05-0.1]
chr4-106158041-T-C	0	single	[0.05-0.1]
chr4-106158113-A-G	2	single	[0.1-0.2]
chr4-106158131-A-G	0	single	[0.05-0.1]
chr4-106158132-T-A	2	single	[0.1-0.2]
chr4-106158194-T-C	0	single	[0.1-0.2]
chr4-106158251-A-G	1	single	[0.1-0.2]
chr4-106158307-A-T	1	single	[0.05-0.1]
chr4-106158355-A-T	1	single	[0.05-0.1]
chr4-106164052-A-T	2	single	[0.1-0.2]
chr4-106164889-A-G	0	single	[0.05-0.1]
chr4-106190896-A-T	2	single	[0.1-0.2]
chr4-106193791-T-C	0	single	[0.05-0.1]
chr4-106193842-A-G	0	single	[0.05-0.1]
chr4-106193845-A-G	0	single	[0.05-0.1]
chr4-106193905-T-A	1	single	[0.05-0.1]
chr4-106193920-T-A	1	single	[0.05-0.1]
chr4-106193937-A-G	0	single	[0.05-0.1]
chr4-106193994-T-A	6	single	[0.1-0.2]
chr4-106196277-A-G	0	single	[0.05-0.1]
chr4-106196676-T-C	0	single	[0.05-0.1]
chr4-106196714-T-C	0	single	[0.1-0.2]
chr4-106196885-T-A	1	single	[0.05-0.1]
chr4-106196900-A-G	0	single	[0.05-0.1]
chr4-106196958-A-T	2	single	[0.05-0.1]
chr4-106197050-A-G	0	single	[0.05-0.1]
chr4-106197303-A-G	0	single	[0.05-0.1]
chr4-106197456-A-G	0	single	[0.05-0.1]
chr4-106197638-T-C	0	single	[0.05-0.1]
chr4-106197671-A-G	0	single	[0.05-0.1]
chr9-5022151-T-C	0	single	[0.2-0.4]
chr9-5050686-T-A	1	single	[0.1-0.2]
chr9-5054757-T-A	6	single	[0.4-0.6]
chr9-5090775-A-G	0	single	[0.4-0.6]
chr9-5090824-A-G	0	single	[0.4-0.6]
chr9-5090837-T-G	0	single	[0.2-0.4]
chr9-5090908-T-C	0	single	[0.1-0.2]
chrX-15833819-T-C	0	single	[0.1-0.2]
chrX-15836747-T-C	0	single	[0.1-0.2]
chrX-15841283-A-G	1	single	[0.2-0.4]
chrX-39914632-T-C	0	single	[0.2-0.4]
chrX-39916543-A-T	2	single	[0.1-0.2]
chrX-39916561-T-C	0	single	[0.1-0.2]
chrX-39922015-T-C	0	single	[0.1-0.2]
chrX-39923844-T-C	0	single	[0.2-0.4]
chrX-39930343-A-G	0	single	[0.2-0.4]
chrX-39932434-A-G	0	single	[0.1-0.2]
chrX-39933080-A-G	0	single	[0.1-0.2]
chrX-39933220-T-C	0	single	[0.1-0.2]
chrX-39933308-T-C	0	single	[0.1-0.2]
chrX-39933425-T-C	0	single	[0.1-0.2]
chrX-39933688-T-C	0	single	[0.05-0.1]
chr1-43812529-A-G	1	single	[0.2-0.4]
chr11-119144613-T-C	1	single	[0.2-0.4]
chr11-119148496-A-G	0	single	[0.1-0.2]
chr11-119169193-A-G	0	single	[0.2-0.4]
chr15-90628275-A-G	0	single	[0.1-0.2]
chr15-90631608-T-C	0	single	[0.1-0.2]
chr17-58700920-T-C	0	single	[0.1-0.2]
chr17-7577136-T-C	1	single	[0.2-0.4]
chr19-56170710-A-T	1	single	[0.1-0.2]
chr19-56175066-A-G	0	single	[0.1-0.2]
chr2-209108287-A-G	0	single	[0.1-0.2]
chr2-209113248-T-C	0	single	[0.1-0.2]
chr2-25469061-T-A	2	single	[0.2-0.4]
chr2-25536826-C-G	6	single	[0.2-0.4]
chr20-31021268-A-T	2	single	[0.1-0.2]
chr20-31022304-A-G	0	single	[0.1-0.2]
chr20-31023244-A-G	0	single	[0.1-0.2]
chr20-31023423-A-G	0	single	[0.1-0.2]
chr20-57429777-A-G	0	single	[0.1-0.2]
chr20-57429905-A-G	1	single	[0.2-0.4]
chr22-29095878-A-G	0	single	[0.2-0.4]
chr22-29095927-T-C	0	single	[0.2-0.4]
chr4-106156273-T-C	2	single	[0.2-0.4]
chr4-106156571-A-G	0	single	[0.1-0.2]
chr4-106156706-A-G	2	single	[0.2-0.4]
chr4-106157451-T-A	2	single	[0.1-0.2]
chr4-106157738-A-G	1	single	[0.2-0.4]
chr4-106197012-T-C	1	single	[0.2-0.4]
chr4-106197398-A-G	0	single	[0.1-0.2]
chr4-106197492-A-G	0	single	[0.1-0.2]
chr9-5073773-T-C	0	single	[0.1-0.2]
chr9-5080227-A-G	0	single	[0.1-0.2]
chrX-39922903-T-G	0	single	[0.1-0.2]
chrX-39930303-A-G	0	single	[0.1-0.2]
chr1-1718778-A-G	1	single	[0.2-0.4]
chr1-1718784-T-C	1	single	[0.1-0.2]
chr1-1720606-T-C	0	single	[0.05-0.1]
chr1-1720705-A-G	0	single	[0.05-0.1]
chr1-1735872-A-G	0	single	[0.05-0.1]
chr1-1735876-C-G	0	single	[0.05-0.1]
chr1-1749277-T-C	2	single	[0.1-0.2]
chr1-1749308-T-C	0	single	[0.1-0.2]
chr1-43803538-T-A	1	single	[0.05-0.1]
chr1-43803779-T-C	0	single	[0.05-0.1]
chr1-43804969-A-G	0	single	[0.05-0.1]
chr1-43804974-A-G	2	single	[0.2-0.4]
chr1-43815032-T-C	1	single	[0.2-0.4]
chr1-43817957-A-G	1	single	[0.2-0.4]
chr1-43818307-A-T	2	single	[0.1-0.2]
chr11-119077161-G-C	0	single	[0.2-0.4]
chr11-119077322-G-C	0	single	[0.1-0.2]
chr11-119103159-T-A	2	single	[0.1-0.2]
chr11-119103177-A-T	1	single	[0.05-0.1]
chr11-119103300-A-G	0	single	[0.05-0.1]
chr11-119148955-A-G	0	single	[0.1-0.2]
chr11-119149359-A-G	1	single	[0.1-0.2]
chr11-119149362-A-G	0	single	[0.05-0.1]
chr11-119156005-A-T	2	single	[0.1-0.2]
chr11-119158580-T-G	0	single	[0.05-0.1]
chr11-119158617-C-G	0	single	[0.05-0.1]
chr11-119167735-A-G	0	single	[0.05-0.1]
chr11-119170397-A-G	0	single	[0.05-0.1]
chr15-90631614-T-A	2	single	[0.05-0.1]
chr15-90631959-A-T	11	single	[0.2-0.4]
chr15-90634793-T-C	0	single	[0.1-0.2]
chr15-90634822-T-A	2	single	[0.1-0.2]
chr15-90634865-T-C	1	single	[0.1-0.2]
chr17-58678242-A-G	1	single	[0.1-0.2]
chr17-58701086-A-G	0	single	[0.05-0.1]
chr17-58725339-A-T	1	single	[0.05-0.1]
chr17-58725351-A-G	0	single	[0.1-0.2]
chr17-58725385-T-C	1	single	[0.1-0.2]
chr17-58734092-A-G	1	single	[0.1-0.2]
chr17-58734170-A-C	0	single	[0.05-0.1]
chr17-58740386-A-T	2	single	[0.1-0.2]
chr17-58740489-T-A	2	single	[0.1-0.2]
chr17-58740631-T-A	3	single	[0.1-0.2]
chr17-58740638-A-T	3	single	[0.1-0.2]
chr17-74732278-T-C	0	single	[0.05-0.1]
chr17-74732302-T-C	0	single	[0.1-0.2]
chr17-74732500-T-A	2	single	[0.1-0.2]
chr17-7572953-T-C	0	single	[0.1-0.2]
chr17-7573931-A-T	7	single	[0.2-0.4]
chr17-7574006-A-T	3	single	[0.1-0.2]
chr17-7577574-T-C	0	single	[0.05-0.1]
chr17-7578452-T-C	1	single	[0.2-0.4]
chr17-7579386-T-C	0	single	[0.05-0.1]
chr17-7579839-A-G	0	single	[0.05-0.1]
chr17-7579867-G-C	0	single	[0.05-0.1]
chr19-56170638-A-T	2	single	[0.1-0.2]
chr19-56180549-C-G	0	single	[0.1-0.2]
chr19-56180898-T-A	1	single	[0.05-0.1]
chr2-198257742-A-G	0	single	[0.1-0.2]
chr2-198257811-T-C	0	single	[0.1-0.2]
chr2-198260906-A-C	0	single	[0.05-0.1]
chr2-198260990-A-T	1	single	[0.05-0.1]
chr2-198263247-T-A	2	single	[0.1-0.2]
chr2-198265121-T-C	0	single	[0.1-0.2]
chr2-198266180-A-G	4	single	[0.2-0.4]
chr2-198266203-A-G	0	single	[0.05-0.1]
chr2-198266239-T-C	0	single	[0.05-0.1]
chr2-198267426-A-G	1	single	[0.1-0.2]
chr2-198267435-A-G	0	single	[0.05-0.1]
chr2-198268428-G-C	0	single	[0.1-0.2]
chr2-198269833-T-A	1	single	[0.05-0.1]
chr2-198272795-T-C	0	single	[0.1-0.2]
chr2-198273140-T-C	0	single	[0.1-0.2]
chr2-198273204-A-T	1	single	[0.05-0.1]
chr2-198273210-T-C	1	single	[0.1-0.2]
chr2-198274674-T-C	0	single	[0.05-0.1]
chr2-198281472-T-C	0	single	[0.1-0.2]
chr2-198281494-T-C	0	single	[0.05-0.1]
chr2-198288533-T-C	0	single	[0.05-0.1]
chr2-209101856-T-C	0	single	[0.05-0.1]
chr2-209101888-T-C	0	single	[0.2-0.4]
chr2-209104635-G-C	0	single	[0.05-0.1]
chr2-209113357-A-T	2	single	[0.1-0.2]
chr2-25457195-T-C	2	single	[0.1-0.2]
chr2-25458577-T-C	1	single	[0.2-0.4]
chr2-25459820-A-T	1	single	[0.05-0.1]
chr2-25462058-T-A	2	single	[0.1-0.2]
chr2-25462074-A-T	2	single	[0.1-0.2]
chr2-25463512-A-G	0	single	[0.1-0.2]
chr2-25463595-T-C	1	single	[0.1-0.2]
chr2-25464531-A-G	1	single	[0.1-0.2]
chr2-25466826-A-G	1	single	[0.2-0.4]
chr2-25467134-A-G	1	single	[0.1-0.2]
chr2-25467473-A-T	2	single	[0.1-0.2]
chr2-25468123-T-C	0	single	[0.1-0.2]
chr2-25468909-T-C	7	single	[0.2-0.4]
chr2-25469960-T-A	1	single	[0.05-0.1]
chr2-25505541-A-G	0	single	[0.1-0.2]
chr20-30954191-T-C	0	single	[0.05-0.1]
chr20-30956844-A-T	2	single	[0.1-0.2]
chr20-31016019-A-G	0	single	[0.1-0.2]
chr20-31016049-A-T	2	single	[0.1-0.2]
chr20-31017160-A-G	2	single	[0.2-0.4]
chr20-31017192-A-T	1	single	[0.05-0.1]
chr20-31017226-C-G	0	single	[0.1-0.2]
chr20-31017702-A-T	1	single	[0.1-0.2]
chr20-31017803-A-G	1	single	[0.2-0.4]
chr20-31017812-A-C	1	single	[0.1-0.2]
chr20-31019133-A-G	0	single	[0.1-0.2]
chr20-31021224-T-C	0	single	[0.1-0.2]
chr20-31021274-T-A	2	single	[0.1-0.2]
chr20-31021428-T-C	0	single	[0.05-0.1]
chr20-31022253-A-G	0	single	[0.05-0.1]
chr20-31022274-G-C	0	single	[0.05-0.1]
chr20-31022367-A-T	1	single	[0.05-0.1]
chr20-31022664-A-T	2	single	[0.05-0.1]
chr20-31022871-A-G	1	single	[0.1-0.2]
chr20-31023073-C-G	0	single	[0.05-0.1]
chr20-31023169-T-A	2	single	[0.05-0.1]
chr20-31023298-A-G	0	single	[0.05-0.1]
chr20-31023393-T-C	1	single	[0.1-0.2]
chr20-31023417-A-T	2	single	[0.1-0.2]
chr20-31023607-A-G	0	single	[0.05-0.1]
chr20-31023627-A-T	2	single	[0.1-0.2]
chr20-31023996-A-G	0	single	[0.1-0.2]
chr20-31024063-A-T	2	single	[0.1-0.2]
chr20-31024192-T-C	0	single	[0.1-0.2]
chr20-31024402-A-G	0	single	[0.1-0.2]
chr20-31024779-A-G	1	single	[0.1-0.2]
chr20-31024863-A-G	1	single	[0.1-0.2]
chr20-31024974-T-A	2	single	[0.1-0.2]
chr20-31024999-A-G	0	single	[0.05-0.1]
chr20-31025004-A-G	0	single	[0.1-0.2]
chr20-31025092-A-C	0	single	[0.1-0.2]
chr20-57428556-A-G	1	single	[0.1-0.2]
chr20-57428649-G-C	0	single	[0.1-0.2]
chr20-57428673-T-C	0	single	[0.1-0.2]
chr20-57428810-T-A	2	single	[0.1-0.2]
chr20-57428936-A-G	0	single	[0.1-0.2]
chr20-57429486-A-G	0	single	[0.05-0.1]
chr20-57429878-T-A	1	single	[0.05-0.1]
chr20-57429894-A-T	2	single	[0.1-0.2]
chr20-57430109-A-G	1	single	[0.2-0.4]
chr20-57430232-A-G	0	single	[0.05-0.1]
chr20-57430316-A-G	4	single	[0.2-0.4]
chr20-57470708-A-T	2	single	[0.1-0.2]
chr20-57474042-T-A	1	single	[0.05-0.1]
chr20-57478725-A-G	0	single	[0.05-0.1]
chr20-57478832-T-C	0	single	[0.1-0.2]
chr20-57478836-A-G	0	single	[0.1-0.2]
chr20-57480463-T-C	0	single	[0.1-0.2]
chr20-57484219-T-C	1	single	[0.1-0.2]
chr20-57484432-T-C	0	single	[0.1-0.2]
chr20-57484820-A-G	0	single	[0.1-0.2]
chr20-57485080-A-G	0	single	[0.1-0.2]
chr20-57485085-A-T	1	single	[0.05-0.1]
chr20-57485777-T-C	2	single	[0.2-0.4]
chr21-44513226-A-G	0	single	[0.2-0.4]
chr22-29092902-T-C	0	single	[0.1-0.2]
chr22-29092957-T-C	0	single	[0.1-0.2]
chr22-29099523-T-C	1	single	[0.2-0.4]
chr22-29099548-T-C	0	single	[0.1-0.2]
chr22-29120967-T-C	0	single	[0.1-0.2]
chr22-29121064-C-G	0	single	[0.05-0.1]
chr22-29121315-G-C	0	single	[0.2-0.4]
chr22-29130655-A-G	0	single	[0.05-0.1]
chr4-106155170-T-C	0	single	[0.05-0.1]
chr4-106155338-A-G	1	single	[0.1-0.2]
chr4-106155542-A-G	0	single	[0.05-0.1]
chr4-106155587-T-C	0	single	[0.05-0.1]
chr4-106155760-A-G	0	single	[0.1-0.2]
chr4-106156210-T-A	1	single	[0.05-0.1]
chr4-106156451-T-C	0	single	[0.05-0.1]
chr4-106156588-A-G	1	single	[0.1-0.2]
chr4-106156621-A-C	0	single	[0.05-0.1]
chr4-106156769-A-G	0	single	[0.05-0.1]
chr4-106156979-T-C	0	single	[0.05-0.1]
chr4-106157291-A-G	1	single	[0.1-0.2]
chr4-106157336-A-G	1	single	[0.1-0.2]
chr4-106157459-G-C	0	single	[0.1-0.2]
chr4-106157540-G-C	0	single	[0.1-0.2]
chr4-106157542-A-G	0	single	[0.1-0.2]
chr4-106157591-A-T	2	single	[0.1-0.2]
chr4-106157851-A-G	0	single	[0.1-0.2]
chr4-106157866-A-G	0	single	[0.05-0.1]
chr4-106158131-A-T	2	single	[0.1-0.2]
chr4-106158152-A-G	0	single	[0.05-0.1]
chr4-106158213-G-C	0	single	[0.05-0.1]
chr4-106164793-T-C	0	single	[0.05-0.1]
chr4-106164820-A-G	1	single	[0.1-0.2]
chr4-106164833-A-G	0	single	[0.1-0.2]
chr4-106164911-A-G	0	single	[0.1-0.2]
chr4-106180774-A-G	0	single	[0.05-0.1]
chr4-106180777-A-G	0	single	[0.05-0.1]
chr4-106190849-A-T	2	single	[0.1-0.2]
chr4-106193872-A-G	0	single	[0.05-0.1]
chr4-106193974-T-C	0	single	[0.1-0.2]
chr4-106193988-A-G	0	single	[0.05-0.1]
chr4-106196253-A-G	1	single	[0.1-0.2]
chr4-106196304-A-G	0	single	[0.1-0.2]
chr4-106196340-A-T	1	single	[0.05-0.1]
chr4-106196825-A-T	2	single	[0.1-0.2]
chr4-106196856-A-G	1	single	[0.2-0.4]
chr4-106197030-A-T	2	single	[0.05-0.1]
chr4-106197086-G-C	0	single	[0.05-0.1]
chr4-106197168-A-G	0	single	[0.05-0.1]
chr4-106197201-A-G	2	single	[0.2-0.4]
chr4-106197545-T-C	0	single	[0.05-0.1]
chr9-5044419-T-C	0	single	[0.1-0.2]
chr9-5044501-T-C	0	single	[0.2-0.4]
chr9-5050824-T-C	0	single	[0.1-0.2]
chr9-5054598-A-G	0	single	[0.05-0.1]
chr9-5054615-A-T	1	single	[0.1-0.2]
chr9-5054671-C-G	0	single	[0.1-0.2]
chr9-5054838-A-G	0	single	[0.2-0.4]
chr9-5066760-A-T	2	single	[0.1-0.2]
chr9-5072532-A-G	0	single	[0.1-0.2]
chr9-5072591-A-G	0	single	[0.05-0.1]
chr9-5080290-T-A	2	single	[0.1-0.2]
chr9-5080554-A-G	0	single	[0.2-0.4]
chr9-5090769-A-G	0	single	[0.1-0.2]
chrX-15833931-A-G	0	single	[0.05-0.1]
chrX-15836716-T-C	0	single	[0.1-0.2]
chrX-15838389-A-G	0	single	[0.1-0.2]
chrX-15840852-A-G	0	single	[0.1-0.2]
chrX-15841226-G-C	0	single	[0.1-0.2]
chrX-15841235-G-C	0	single	[0.05-0.1]
chrX-39911379-A-G	1	single	[0.2-0.4]
chrX-39911571-C-G	0	single	[0.1-0.2]
chrX-39913142-T-A	1	single	[0.1-0.2]
chrX-39913584-A-G	0	single	[0.1-0.2]
chrX-39916412-T-C	1	single	[0.2-0.4]
chrX-39922202-T-C	0	single	[0.05-0.1]
chrX-39922310-A-G	8	single	[0.2-0.4]
chrX-39922906-T-C	1	single	[0.1-0.2]
chrX-39922927-T-C	2	single	[0.1-0.2]
chrX-39922960-T-C	2	single	[0.1-0.2]
chrX-39923143-T-A	1	single	[0.05-0.1]
chrX-39923160-A-G	1	single	[0.1-0.2]
chrX-39931756-T-A	2	single	[0.1-0.2]
chrX-39932380-T-A	2	single	[0.05-0.1]
[truncated: 9,893 more rows]

## Sheet: Fig. 2A
ID	Gene	Amino Acid Change	VAF_IMPACT (%)	VAF_CH (%)
CH_36	TET2	T396S	50.14	50.3
CH_48	GNAS	D448E	50.12	43.3
CH_13	SRSF2	P95H	48.36	46.6
CH_42	TP53	S127F	46.75	40.6
CH_25	TET2	C1263G	45.6	44.9
CH_13	ASXL1	R417Qfs*19	43.2	42.8
CH_27	TP53	R158H	42.5	36.3
CH_25	SRSF2	P95R	42.5	36
CH_37	DNMT3A	F868C	41.87	24.6
CH_25	TET2	R1214Q	41.7	39.5
CH_31	TET2	C1271Lfs*29	35.98	41
CH_44	DNMT3A	D768Y	31	34.6
CH_44	DNMT3A	D768Y	31	33
CH_44	DNMT3A	D768Y	31	30.3
CH_48	GNB1	K57E	30.11	29.5
CH_24	DNMT3A	V467Sfs*184	28.6	32.1
CH_24	DNMT3A	V467Sfs*184	28.6	30.8
CH_24	DNMT3A	V467Sfs*184	28.6	27.4
CH_31	TET2	V154*	28.55	37.1
CH_24	TET2	P413Hfs*14	28.4	34.5
CH_24	TET2	P413Hfs*14	28.4	31.5
CH_24	TET2	P413Hfs*14	28.4	30.8
CH_19	ASXL1	V585Nfs*34	28	22.4
CH_54	TET2	X1319_splice	26.5	23.5
CH_54	TET2	X1319_splice	26.5	23.1
CH_54	TET2	X1319_splice	26.5	23
CH_54	TET2	X1319_splice	26.5	22.8
CH_54	TET2	X1319_splice	26.5	21.5
CH_54	TET2	X1319_splice	26.5	21.3
CH_54	TET2	X1319_splice	26.5	21.1
CH_54	TET2	X1319_splice	26.5	20.3
CH_23	DNMT3A	V867Yfs*14	23.5	26.9
CH_23	DNMT3A	V867Yfs*14	23.5	23.4
CH_02	TET2	Y1255	22.8	27
CH_62	DNMT3A	W86OS	21.36	31.1
CH_18	DNMT3A	R749C	21.1	25.2
CH_18	DNMT3A	R749C	21.1	23.6
CH_18	DNMT3A	R749C	21.1	23.4
CH_18	DNMT3A	R749C	21.1	22.1
CH_18	DNMT3A	R749C	21.1	20.4
CH_41	GNAS	R201H	20.8	24.1
CH_41	GNAS	R201H	20.8	23.1
CH_41	GNAS	R201H	20.8	22
CH_41	GNAS	R201H	20.8	20.6
CH_41	GNAS	R201H	20.8	19.9
CH_23	DNMT3A	S377Rfs*16	20.3	22.5
CH_23	DNMT3A	S377Rfs*16	20.3	21.5
CH_44	SF3B1	K700E	20.3	19.9
CH_44	SF3B1	K700E	20.3	18.3
CH_44	SF3B1	K700E	20.3	17.5
CH_25	DNMT3A	S770L	19.96	19.9
CH_25	DNMT3A	Y481*	19.2	23.1
CH_34	PPM1D	Q524*	18.5	17.2
CH_34	PPM1D	Q524*	18.5	14
CH_47	PPM1D	E540*	17.1	15
CH_41	PPM1D	R572*	16.3	23.7
CH_41	PPM1D	R572*	16.3	20.9
CH_41	PPM1D	R572*	16.3	18.9
CH_41	PPM1D	R572*	16.3	18.9
CH_41	PPM1D	R572*	16.3	17
CH_29	SFRB1	K700E	15.1	36.6
CH_29	SFRB1	K700E	15.1	19
CH_29	SFRB1	K700E	15.1	14.2
CH_30	DNMT3A	R882H	15	23.1
CH_48	ASXL1	K1045fs	13.94	16
CH_34	DNMT3A	S337L	12.5	21.1
CH_34	DNMT3A	S337L	12.5	16.8
CH_58	TP53	M2371	12.2	16.5
CH_63	DNMT3A	R882H	12.1	25.8
CH_63	DNMT3A	R882H	12.1	22.5
CH_25	DNMT3A	Y660C	11.96	10.9
CH_56	PPM1D	C478*	11.69	0
CH_20	DNMT3A	H789Qfs*13	11.6	14
CH_20	DNMT3A	H789Qfs*13	11.6	13.7
CH_20	DNMT3A	H789Qfs*13	11.6	13.6
CH_20	DNMT3A	H789Qfs*13	11.6	11.3
CH_20	DNMT3A	H789Qfs*13	11.6	11
CH_20	DNMT3A	H789Qfs*13	11.6	10.5
CH_20	DNMT3A	H789Qfs*13	11.6	10.4
CH_31	JAK2	V617F	11.5	19.3
CH_12	DNMT3A	R882H	11.1	7.4
CH_49	PPM1D	T504Kfs*10	9.4	10.7
CH_49	PPM1D	T504Kfs*10	9.4	10.4
CH_10	ASXL1	I1191S	9.01	6.8
CH_38	TP53	H179R	8.5	3.2
CH_14	JAK2	V617F	8.2	16.1
CH_14	JAK2	V617F	8.2	14.4
CH_14	JAK2	V617F	8.2	12.7
CH_14	JAK2	V617F	8.2	11.9
CH_14	JAK2	V617F	8.2	11.3
CH_30	TET2	H1904R	8.1	7.7
CH_21	DNMT3A	K826R	8	10.6
CH_21	DNMT3A	K826R	8	9.6
CH_21	DNMT3A	K826R	8	8.8
CH_21	DNMT3A	K826R	8	8.6
CH_21	DNMT3A	K826R	8	8.4
CH_21	DNMT3A	K826R	8	8.4
CH_21	DNMT3A	K826R	8	7.7
CH_21	DNMT3A	K826R	8	7.7
CH_21	DNMT3A	K826R	8	7.6
CH_21	DNMT3A	K826R	8	6.9
CH_21	DNMT3A	K826R	8	6.7
CH_21	DNMT3A	K826R	8	3.7
CH_21	DNMT3A	K826R	8	2.3
CH_44	TET2	M638I	7.65	6.1
CH_54	TET2	R1572Gfs*24	7.4	6.6
CH_54	TET2	R1572Gfs*24	7.4	6.4
CH_54	TET2	R1572Gfs*24	7.4	5.8
CH_54	TET2	R1572Gfs*24	7.4	5.7
CH_54	TET2	R1572Gfs*24	7.4	4.6
CH_54	TET2	R1572Gfs*24	7.4	4.5
CH_54	TET2	R1572Gfs*24	7.4	4.3
CH_54	TET2	R1572Gfs*24	7.4	3.8
CH_35	TET2	R1516*	7.22	9.4
CH_42	DNMT3A	E733Sfs*46	7.2	7.8
CH_04	ASXL1	K618Tfs*15	7.02	1.5
CH_57	DNMT3A	I780T	7	8.6
CH_01	DNMT3A	V563M	6.94	6.7
CH_03	TET2	K780*	6.8	4.8
CH_20	DNMT3A	Y359*	6.4	8.9
CH_20	DNMT3A	Y359*	6.4	8.7
CH_20	DNMT3A	Y359*	6.4	8.7
CH_20	DNMT3A	Y359*	6.4	7.9
CH_20	DNMT3A	Y359*	6.4	6.6
CH_20	DNMT3A	Y359*	6.4	6.6
CH_20	DNMT3A	Y359*	6.4	5
CH_37	TET2	Q933Rfs*20	6.32	3.1
CH_10	DNMT3A	K518*	5.96	7.1
CH_20	TET2	G453Nfs*4	5.9	10.2
CH_20	TET2	G453Nfs*4	5.9	9.5
CH_20	TET2	G453Nfs*4	5.9	9.2
CH_20	TET2	G453Nfs*4	5.9	9.1
CH_20	TET2	G453Nfs*4	5.9	8.7
CH_20	TET2	G453Nfs*4	5.9	8.6
CH_20	TET2	G453Nfs*4	5.9	7.6
CH_59	PPM1D	N448Ffs*7	5.89	7.4
CH_06	DNMT3A	Y735C	5.71	3.9
CH_48	DNMT3A	L344Q	5.65	7.3
CH_21	IDH1	R132L	5.6	10.7
CH_21	IDH1	R132L	5.6	9.5
CH_21	IDH1	R132L	5.6	9.4
CH_21	IDH1	R132L	5.6	8.9
CH_21	IDH1	R132L	5.6	8.7
CH_21	IDH1	R132L	5.6	6.9
CH_21	IDH1	R132L	5.6	6.6
CH_21	IDH1	R132L	5.6	6.6
CH_21	IDH1	R132L	5.6	6.5
CH_21	IDH1	R132L	5.6	6.2
CH_21	IDH1	R132L	5.6	5.8
CH_21	IDH1	R132L	5.6	5.4
CH_21	IDH1	R132L	5.6	5.4
CH_24	DNMT3A	A910T	5.5	6.9
CH_24	DNMT3A	A910T	5.5	6.6
CH_24	DNMT3A	A910T	5.5	6.5
CH_49	ASXL1	S852	5.5	5.5
CH_49	ASXL1	S852	5.5	4.4
CH_60	DNMT3A	G796D	5.07	5.3
CH_14	TET2	R1712Qfs*6	4.61	4.2
CH_48	ASXL1	I980fs	4.45	4.3
CH_48	DNMT3A	D702E	4.45	3.8
CH_43	DNMT3A	F732del	3.59	0
CH_53	DNMT3A	G699D	3.41	4.4
CH_35	TET2	H1380R	3.41	4
CH_25	DNMT3A	L883Wfs*23	3.2	3.9
CH_33	DNMT3A	L295Q	3.09	4.3
CH_24	DNMT3A	W753*	2.8	2.5
CH_24	DNMT3A	W753*	2.8	2.3
CH_24	DNMT3A	W753*	2.8	0
CH_05	DNMT3A	R736C	2.75	3.3
CH_46	TET2	G1282D	2.6	0
CH_51	DNMT3A	E523*	2.56	1.5
CH_42	PPM1D	L538*	2.52	2.3
CH_57	DNMT3A	P346Rfs*2	2.5	3.2
CH_54	DNMT3A	S714C	2.42	3.4
CH_42	DNMT3A	R635L	2.4	3.1
CH_40	U2AF1	S34F	2.27	0
CH_21	DNMT3A	W305*	2.21	4.1
CH_46	ASXL1	T880fs	2.2	1.5
CH_31	DNMT3A	W313Cfs*3	2.1	5
CH_48	JAK2	V617F	2.08	4.3
CH_39	DNMT3A	C517*	2.01	2.5
CH_32	DNMT3A	V636Cfs*15	2	0
CH_52	TP53	M246L	1.6	2.5
CH_52	TP53	M246L	1.6	1.8
CH_30	TET2	R550*	1.6	0
CH_46	ASXL1	S846fs	1.6	0
CH_01	DNMT3A	R749S	1.58	0.9
CH_46	DNMT3A	W313*	1.55	1.9
CH_46	DNMT3A	W313*	1.55	1.5
CH_46	DNMT3A	W313*	1.55	1.4
CH_46	DNMT3A	W313*	1.55	1.4
CH_46	DNMT3A	W313*	1.55	1.4
CH_46	DNMT3A	W313*	1.55	1.2
CH_46	DNMT3A	W313*	1.55	1.1
CH_46	DNMT3A	W313*	1.55	0
CH_31	TP53	R280g	1.4	4.1
CH_46	DNMT3A	R736C	1.36	2.3
CH_46	DNMT3A	R736C	1.36	2.2
CH_46	DNMT3A	R736C	1.36	2.2
CH_46	DNMT3A	R736C	1.36	1.8
CH_31	DNMT3A	X695_splice	1.36	1.8
CH_46	DNMT3A	R736C	1.36	1.7
CH_46	DNMT3A	R736C	1.36	1.6
CH_46	DNMT3A	R736C	1.36	0
CH_46	DNMT3A	R736C	1.36	0
CH_40	DNMT3A	N273Mfs*43	1.11	1.6
CH_48	DNMT3A	n/a	1.09	2.7
CH_48	DNMT3A	RQ885*	0.24	0.9

## Sheet: Fig. 2B
ID	Gene	Amino Acid Change	VAF_IMPACT (%)	VAF_CH (%)
CH_44	DNMT3A	D768Y	31	33.1
CH_24	DNMT3A	V467Sfs*184	28.6	30.8
CH_24	DNMT3A	V467Sfs*184	28.6	28.2
CH_24	TET2	P413Hfs*14	28.4	30.7
CH_24	TET2	P413Hfs*14	28.4	29.4
CH_54	TET2	X1319_splice	26.5	21.5
CH_54	TET2	X1319_splice	26.5	19.2
CH_18	DNMT3A	R749C	21.1	24.4
CH_18	DNMT3A	R749C	21.1	24.3
CH_41	GNAS	R201H	20.8	22.2
CH_44	SF3B1	K700E	20.3	18.6
CH_25	DNMT3A	S770L	19.96	20.5
CH_25	DNMT3A	Y481*	19.2	20
CH_41	PPM1D	R572*	16.3	21.2
CH_25	DNMT3A	Y660C	11.96	13.9
CH_20	DNMT3A	H789Qfs*13	11.6	13.7
CH_20	DNMT3A	H789Qfs*13	11.6	11.5
CH_14	JAK2	V617F	8.2	13.7
CH_21	DNMT3A	K826R	8	8.6
CH_21	DNMT3A	K826R	8	8.3
CH_21	DNMT3A	K826R	8	8
CH_54	TET2	R1572Gfs*24	7.4	6.2
CH_54	TET2	R1572Gfs*24	7.4	5
CH_20	DNMT3A	Y359*	6.4	8.5
CH_20	DNMT3A	Y359*	6.4	7.3
CH_20	TET2	G453Nfs*4	5.9	12.1
CH_20	TET2	G453Nfs*4	5.9	10.9
CH_21	IDH1	R132L	5.6	8.9
CH_21	IDH1	R132L	5.6	7.2
CH_21	IDH1	R132L	5.6	6.3
CH_24	DNMT3A	A910T	5.5	6.6
CH_24	DNMT3A	A910T	5.5	6.3
CH_25	DNMT3A	L883Wfs*23	3.2	2.9
CH_24	DNMT3A	W753*	2.8	3.2
CH_24	DNMT3A	W753*	2.8	2.8
CH_46	DNMT3A	W313*	1.55	1.5
CH_46	DNMT3A	W313*	1.55	1.3
CH_46	DNMT3A	R726C	1.36	1.8
CH_46	DNMT3A	R726C	1.36	1.8

## Sheet: Fig. 2C
ChangeID	Gene	Transcript Change	Amino Acid Change MSK	Consequence	Replicate ID	ID	Reference VAF (%)	True Positive	False Negative
chr2-25462039-TG-T	DNMT3A	c.2367delC	H789fs	frameshift_variant	SD100A-1	CH_20	11.6	Yes	No
chr4-106156444-G-GTGAAAAT	TET2	c.1409_1415dupTGAAAAT	G474fs	frameshift_variant	SD100A-1	CH_20	5.9	Yes	No
chr2-25469965-G-T	DNMT3A	c.1077C>A	Y359*	stop_gained	SD100A-1	CH_20	6.4	Yes	No
chr2-25462039-TG-T	DNMT3A	c.2367delC	H789fs	frameshift_variant	SD10A-1	CH_20	1.16	Yes	No
chr4-106156444-G-GTGAAAAT	TET2	c.1409_1415dupTGAAAAT	G474fs	frameshift_variant	SD10A-1	CH_20	0.59	Yes	No
chr2-25469965-G-T	DNMT3A	c.1077C>A	Y359*	stop_gained	SD10A-1	CH_20	0.64	Yes	No
chr2-25462039-TG-T	DNMT3A	c.2367delC	H789fs	frameshift_variant	SD2A-1	CH_20	0.23	No	Yes
chr4-106156444-G-GTGAAAAT	TET2	c.1409_1415dupTGAAAAT	G474fs	frameshift_variant	SD2A-1	CH_20	0.12	Yes	No
chr2-25469965-G-T	DNMT3A	c.1077C>A	Y359*	stop_gained	SD2A-1	CH_20	0.13	Yes	No
chr2-25462039-TG-T	DNMT3A	c.2367delC	H789fs	frameshift_variant	SD2A-2	CH_20	0.23	No	Yes
chr4-106156444-G-GTGAAAAT	TET2	c.1409_1415dupTGAAAAT	G474fs	frameshift_variant	SD2A-2	CH_20	0.12	No	Yes
chr2-25469965-G-T	DNMT3A	c.1077C>A	Y359*	stop_gained	SD2A-2	CH_20	0.13	No	Yes
chr2-25462039-TG-T	DNMT3A	c.2367delC	H789fs	frameshift_variant	SD1A-1	CH_20	0.12	No	Yes
chr4-106156444-G-GTGAAAAT	TET2	c.1409_1415dupTGAAAAT	G474fs	frameshift_variant	SD1A-1	CH_20	0.06	Yes	No
chr2-25469965-G-T	DNMT3A	c.1077C>A	Y359*	stop_gained	SD1A-1	CH_20	0.06	Yes	No
chr2-25462039-TG-T	DNMT3A	c.2367delC	H789fs	frameshift_variant	SD1A-2	CH_20	0.12	No	Yes
chr4-106156444-G-GTGAAAAT	TET2	c.1409_1415dupTGAAAAT	G474fs	frameshift_variant	SD1A-2	CH_20	0.06	Yes	No
chr2-25469965-G-T	DNMT3A	c.1077C>A	Y359*	stop_gained	SD1A-2	CH_20	0.06	Yes	No
chr17-58740665-C-A	PPM1D	c.1570C>A	Q524K	missense_variant	SD100B-1	CH_34	18.5	Yes	No
chr2-25470464-G-A	DNMT3A	c.1010C>T	S337L	missense_variant	SD100B-1	CH_34	12.5	Yes	No
chr17-58740665-C-A	PPM1D	c.1570C>A	Q524K	missense_variant	SD10B-1	CH_34	1.85	Yes	No
chr2-25470464-G-A	DNMT3A	c.1010C>T	S337L	missense_variant	SD10B-1	CH_34	1.25	Yes	No
chr17-58740665-C-A	PPM1D	c.1570C>A	Q524K	missense_variant	SD2B-1	CH_34	0.37	Yes	No
chr2-25470464-G-A	DNMT3A	c.1010C>T	S337L	missense_variant	SD2B-1	CH_34	0.25	Yes	No
chr17-58740665-C-A	PPM1D	c.1570C>A	Q524K	missense_variant	SD2B-2	CH_34	0.37	Yes	No
chr2-25470464-G-A	DNMT3A	c.1010C>T	S337L	missense_variant	SD2B-2	CH_34	0.25	Yes	No
chr17-58740665-C-A	PPM1D	c.1570C>A	Q524K	missense_variant	SD2B-3	CH_34	0.37	No	Yes
chr2-25470464-G-A	DNMT3A	c.1010C>T	S337L	missense_variant	SD2B-3	CH_34	0.25	Yes	No
chr17-58740665-C-A	PPM1D	c.1570C>A	Q524K	missense_variant	SD1B-1	CH_34	0.19	Yes	No
chr2-25470464-G-A	DNMT3A	c.1010C>T	S337L	missense_variant	SD1B-1	CH_34	0.13	Yes	No
chr17-58740665-C-A	PPM1D	c.1570C>A	Q524K	missense_variant	SD1B-2	CH_34	0.19	No	Yes
chr2-25470464-G-A	DNMT3A	c.1010C>T	S337L	missense_variant	SD1B-2	CH_34	0.13	Yes	No
chr17-58740665-C-A	PPM1D	c.1570C>A	Q524K	missense_variant	SD1B-3	CH_34	0.19	Yes	No
chr2-25470464-G-A	DNMT3A	c.1010C>T	S337L	missense_variant	SD1B-3	CH_34	0.13	No	Yes

## Sheet: Fig. 2D
ChangeID	Gene	Transcript Change	Amino Acid Change	Consequence	Replicate ID	ID	Reference VAF (%)	True Positive	False Negative
chr2-25463184-G-A	DNMT3A	c.2309C>T	S770L	missense_variant	HD100A-1	CH_25	20	Yes	No
chr2-25468920-G-T	DNMT3A	c.1443C>A	Y481*	stop_gained	HD100A-1	CH_25	19.2	Yes	No
chr2-25464534-T-C	DNMT3A	c.1979A>G	Y660C	missense_variant	HD100A-1	CH_25	12	Yes	No
chr2-25458636-T-G	DNMT3A	c.2537A>C	Q846P	missense_variant	HD100A-1	CH_25	3.9	Yes	No
chr2-25457238-CA-C	DNMT3A	c.2648delT	L883fs	frameshift_variant	HD100A-1	CH_25	3.2	Yes	No
chr2-25469058-AC-A	DNMT3A	c.1399delG	V467fs	frameshift_variant	HD100B-1	CH_24	28.6	Yes	No
chr4-106156335-TC-T	TET2	c.1301delC	P434fs	frameshift_variant	HD100B-1	CH_24	28.4	Yes	No
chr2-25457159-C-T	DNMT3A	c.2728G>A	A910T	missense_variant	HD100B-1	CH_24	5.5	Yes	No
chr22-29090060-C-T	CHEK2	c.1550G>A	R517H	missense_variant	HD100B-1	CH_24	3.3	Yes	No
chr2-25463235-C-T	DNMT3A	c.2258G>A	W753*	stop_gained	HD100B-1	CH_24	2.8	Yes	No
chr2-25463184-G-A	DNMT3A	c.2309C>T	S770L	missense_variant	HD10A-1	CH_25	2	Yes	No
chr2-25468920-G-T	DNMT3A	c.1443C>A	Y481*	stop_gained	HD10A-1	CH_25	1.92	Yes	No
chr2-25464534-T-C	DNMT3A	c.1979A>G	Y660C	missense_variant	HD10A-1	CH_25	1.2	Yes	No
chr2-25458636-T-G	DNMT3A	c.2537A>C	Q846P	missense_variant	HD10A-1	CH_25	0.39	Yes	No
chr2-25457238-CA-C	DNMT3A	c.2648delT	L883fs	frameshift_variant	HD10A-1	CH_25	0.32	Yes	No
chr2-25463184-G-A	DNMT3A	c.2309C>T	S770L	missense_variant	HD10A-2	CH_25	2	Yes	No
chr2-25468920-G-T	DNMT3A	c.1443C>A	Y481*	stop_gained	HD10A-2	CH_25	1.92	Yes	No
chr2-25464534-T-C	DNMT3A	c.1979A>G	Y660C	missense_variant	HD10A-2	CH_25	1.2	Yes	No
chr2-25458636-T-G	DNMT3A	c.2537A>C	Q846P	missense_variant	HD10A-2	CH_25	0.39	Yes	No
chr2-25457238-CA-C	DNMT3A	c.2648delT	L883fs	frameshift_variant	HD10A-2	CH_25	0.32	Yes	No
chr2-25463184-G-A	DNMT3A	c.2309C>T	S770L	missense_variant	HD10A-3	CH_25	2	Yes	No
chr2-25468920-G-T	DNMT3A	c.1443C>A	Y481*	stop_gained	HD10A-3	CH_25	1.92	Yes	No
chr2-25464534-T-C	DNMT3A	c.1979A>G	Y660C	missense_variant	HD10A-3	CH_25	1.2	Yes	No
chr2-25458636-T-G	DNMT3A	c.2537A>C	Q846P	missense_variant	HD10A-3	CH_25	0.39	Yes	No
chr2-25457238-CA-C	DNMT3A	c.2648delT	L883fs	frameshift_variant	HD10A-3	CH_25	0.32	Yes	No
chr2-25469058-AC-A	DNMT3A	c.1399delG	V467fs	frameshift_variant	HD10B-1	CH_24	2.86	Yes	No
chr4-106156335-TC-T	TET2	c.1301delC	P434fs	frameshift_variant	HD10B-1	CH_24	2.84	Yes	No
chr2-25457159-C-T	DNMT3A	c.2728G>A	A910T	missense_variant	HD10B-1	CH_24	0.55	Yes	No
chr22-29090060-C-T	CHEK2	c.1550G>A	R517H	missense_variant	HD10B-1	CH_24	0.33	Yes	No
chr2-25463235-C-T	DNMT3A	c.2258G>A	W753*	stop_gained	HD10B-1	CH_24	0.28	Yes	No
chr2-25469058-AC-A	DNMT3A	c.1399delG	V467fs	frameshift_variant	HD10B-2	CH_24	2.86	Yes	No
chr4-106156335-TC-T	TET2	c.1301delC	P434fs	frameshift_variant	HD10B-2	CH_24	2.84	Yes	No
chr2-25457159-C-T	DNMT3A	c.2728G>A	A910T	missense_variant	HD10B-2	CH_24	0.55	Yes	No
chr22-29090060-C-T	CHEK2	c.1550G>A	R517H	missense_variant	HD10B-2	CH_24	0.33	Yes	No
chr2-25463235-C-T	DNMT3A	c.2258G>A	W753*	stop_gained	HD10B-2	CH_24	0.28	Yes	No
chr2-25469058-AC-A	DNMT3A	c.1399delG	V467fs	frameshift_variant	HD10B-3	CH_24	2.86	Yes	No
chr4-106156335-TC-T	TET2	c.1301delC	P434fs	frameshift_variant	HD10B-3	CH_24	2.84	Yes	No
chr2-25457159-C-T	DNMT3A	c.2728G>A	A910T	missense_variant	HD10B-3	CH_24	0.55	Yes	No
chr22-29090060-C-T	CHEK2	c.1550G>A	R517H	missense_variant	HD10B-3	CH_24	0.33	Yes	No
chr2-25463235-C-T	DNMT3A	c.2258G>A	W753*	stop_gained	HD10B-3	CH_24	0.28	Yes	No
chr2-25463184-G-A	DNMT3A	c.2309C>T	S770L	missense_variant	HD1A-1	CH_25	0.2	Yes	No
chr2-25468920-G-T	DNMT3A	c.1443C>A	Y481*	stop_gained	HD1A-1	CH_25	0.19	Yes	No
chr2-25464534-T-C	DNMT3A	c.1979A>G	Y660C	missense_variant	HD1A-1	CH_25	0.12	Yes	No
chr2-25458636-T-G	DNMT3A	c.2537A>C	Q846P	missense_variant	HD1A-1	CH_25	0.04	Yes	No
chr2-25457238-CA-C	DNMT3A	c.2648delT	L883fs	frameshift_variant	HD1A-1	CH_25	0.03	No	Yes
chr2-25463184-G-A	DNMT3A	c.2309C>T	S770L	missense_variant	HD1A-2	CH_25	0.2	Yes	No
chr2-25468920-G-T	DNMT3A	c.1443C>A	Y481*	stop_gained	HD1A-2	CH_25	0.19	Yes	No
chr2-25464534-T-C	DNMT3A	c.1979A>G	Y660C	missense_variant	HD1A-2	CH_25	0.12	Yes	No
chr2-25458636-T-G	DNMT3A	c.2537A>C	Q846P	missense_variant	HD1A-2	CH_25	0.04	No	Yes
chr2-25457238-CA-C	DNMT3A	c.2648delT	L883fs	frameshift_variant	HD1A-2	CH_25	0.03	No	Yes
chr2-25463184-G-A	DNMT3A	c.2309C>T	S770L	missense_variant	HD1A-3	CH_25	0.2	Yes	No
chr2-25468920-G-T	DNMT3A	c.1443C>A	Y481*	stop_gained	HD1A-3	CH_25	0.19	Yes	No
chr2-25464534-T-C	DNMT3A	c.1979A>G	Y660C	missense_variant	HD1A-3	CH_25	0.12	Yes	No
chr2-25458636-T-G	DNMT3A	c.2537A>C	Q846P	missense_variant	HD1A-3	CH_25	0.04	Yes	No
chr2-25457238-CA-C	DNMT3A	c.2648delT	L883fs	frameshift_variant	HD1A-3	CH_25	0.03	Yes	No
chr2-25469058-AC-A	DNMT3A	c.1399delG	V467fs	frameshift_variant	HD1B-1	CH_24	0.29	Yes	No
chr4-106156335-TC-T	TET2	c.1301delC	P434fs	frameshift_variant	HD1B-1	CH_24	0.29	Yes	No
chr2-25457159-C-T	DNMT3A	c.2728G>A	A910T	missense_variant	HD1B-1	CH_24	0.06	Yes	No
chr22-29090060-C-T	CHEK2	c.1550G>A	R517H	missense_variant	HD1B-1	CH_24	0.03	No	Yes
chr2-25463235-C-T	DNMT3A	c.2258G>A	W753*	stop_gained	HD1B-1	CH_24	0.03	No	Yes
chr2-25469058-AC-A	DNMT3A	c.1399delG	V467fs	frameshift_variant	HD1B-2	CH_24	0.29	Yes	No
chr4-106156335-TC-T	TET2	c.1301delC	P434fs	frameshift_variant	HD1B-2	CH_24	0.29	Yes	No
chr2-25457159-C-T	DNMT3A	c.2728G>A	A910T	missense_variant	HD1B-2	CH_24	0.06	Yes	No
chr22-29090060-C-T	CHEK2	c.1550G>A	R517H	missense_variant	HD1B-2	CH_24	0.03	No	Yes
chr2-25463235-C-T	DNMT3A	c.2258G>A	W753*	stop_gained	HD1B-2	CH_24	0.03	Yes	No
chr2-25469058-AC-A	DNMT3A	c.1399delG	V467fs	frameshift_variant	HD1B-3	CH_24	0.29	Yes	No
chr4-106156335-TC-T	TET2	c.1301delC	P434fs	frameshift_variant	HD1B-3	CH_24	0.29	Yes	No
chr2-25457159-C-T	DNMT3A	c.2728G>A	A910T	missense_variant	HD1B-3	CH_24	0.06	Yes	No
chr22-29090060-C-T	CHEK2	c.1550G>A	R517H	missense_variant	HD1B-3	CH_24	0.03	No	Yes
chr2-25463235-C-T	DNMT3A	c.2258G>A	W753*	stop_gained	HD1B-3	CH_24	0.03	No	Yes

## Sheet: Fig. 2E
Gene	Amino Acid Change	ID	VAF_BuffyCoat (%)	Reads_BuffyCoat	Depth_BuffyCoat	Confidence_BuffyCoat
ASXL1	A640fs	CH_26	4.2	11	263	98
ASXL1	G646fs	CH_02	1.6	12	744	86
ASXL1	G646fs	CH_26	1.9	5	269	35
ASXL1	G646fs	CH_59	3.8	49	1297	99
ASXL1	I1191S	CH_10	6.8	75	1110	100
ASXL1	M1323fs	CH_03	5	47	931	99
ASXL1	P779L	CH_27	50.5	579	1147	100
ASXL1	R417fs	CH_13	42.8	546	1277	100
ASXL1	S852*	CH_49	4.4	46	1035	99
ASXL1	T1194P	CH_10	1.1	12	1056	66
ASXL1	T880fs	CH_46	1.5	15	1021	96
ASXL1	V585A	CH_19	0.6	5	770	10
ASXL1	V585fs	CH_19	23.5	186	1578	160
BCOR	E1076K	CH_51	49.5	428	865	100
BCOR	P1291L	CH_11	1.2	14	1215	41
BCOR	P326T	CH_20	1.3	17	1359	26
BCOR	S669fs	CH_13	72.7	451	620	100
CHEK2	A523T	CH_62	22.9	99	433	100
CHEK2	Y156C	CH_47	10.9	156	1431	100
DNMT3A	A910T	CH_24	6.5	12	186	99
DNMT3A	C517fs	CH_39	2.5	24	959	99
DNMT3A	E427fs	CH_33	0.9	11	1202	86
DNMT3A	E523*	CH_51	1.5	13	846	45
DNMT3A	F384fs	CH_44	0.6	8	1420	49
DNMT3A	F755S	CH_57	2.8	18	632	98
DNMT3A	F868C	CH_37	24.6	342	1393	100
DNMT3A	G707D	CH_14	1.1	13	1212	53
DNMT3A	G796D	CH_60	5.3	40	758	99
DNMT3A	H789fs	CH_20	14	118	844	100
DNMT3A	I643V	CH_51	0.9	9	993	26
DNMT3A	I695fs	CH_31	1.8	16	894	99
DNMT3A	I780T	CH_57	8.6	40	464	99
DNMT3A	K343fs	CH_51	0.8	6	757	28
DNMT3A	K518*	CH_10	7.1	45	630	99
DNMT3A	L295Q	CH_33	4.3	54	1262	99
DNMT3A	L344Q	CH_46	1.6	16	1004	88
DNMT3A	L883fs	CH_25	3.9	33	839	99
DNMT3A	P346fs	CH_57	3.2	16	496	99
DNMT3A	P904Q	CH_05	5.1	59	1152	99
DNMT3A	Q846P	CH_25	3.6	28	771	99
DNMT3A	R326C	CH_37	1.4	21	1510	99
DNMT3A	R635L	CH_42	3.1	30	954	99
DNMT3A	R736C	CH_05	3.3	36	1078	99
DNMT3A	R736C	CH_46	3	43	1418	99
DNMT3A	R882H	CH_12	7.4	70	942	99
DNMT3A	R882H	CH_17	4.3	37	862	99
DNMT3A	R882H	CH_30	23.1	34	147	99
DNMT3A	R882H	CH_63	22.5	84	374	100
DNMT3A	S337L	CH_34	21.1	257	1219	100
DNMT3A	S714C	CH_54	3.4	41	1197	99
DNMT3A	S770L	CH_25	19.9	146	733	100
DNMT3A	V467fs	CH_24	30.8	56	182	100
DNMT3A	V563M	CH_01	6.7	73	1097	100
DNMT3A	V657M	CH_46	1.8	22	1241	98
DNMT3A	W305*	CH_21	4.1	56	1369	99
DNMT3A	W313*	CH_46	1.4	19	1345	92
DNMT3A	W860S	CH_62	31.1	248	798	100
DNMT3A	Y359*	CH_20	7.9	72	909	99
DNMT3A	Y481*	CH_25	23.1	186	806	100
DNMT3A	Y660C	CH_25	10.9	78	714	100
DNMT3A	Y660C	CH_33	6.3	79	1255	100
DNMT3A	Y735C	CH_06	3.9	46	1165	99
GNAS	A210P	CH_58	41.4	104	251	100
GNAS	A467S	CH_58	5.2	7	134	96
GNAS	F425_A426delinsAPDAP	CH_34	3.7	29	792	99
GNAS	R844C	CH_14	1.5	19	1229	97
IDH2	R18Q	CH_51	49.2	420	853	100
IDH2	T350P	CH_58	4.1	5	123	33
JAK2	D894G	CH_37	50	576	1152	100
JAK2	R867W	CH_02	48	196	408	100
JAK2	V617F	CH_14	11.9	113	953	100
PPM1D	E475fs	CH_05	0.7	10	1448	80
PPM1D	E540*	CH_47	15	203	1350	100
PPM1D	L484*	CH_59	1.5	20	1294	99
PPM1D	L538fs	CH_42	2.3	33	1432	99
PPM1D	N448fs	CH_59	7.4	91	1232	100
PPM1D	N512fs	CH_05	0.4	6	1395	28
PPM1D	Q520*	CH_31	1.2	14	1176	86
PPM1D	Q524*	CH_34	14	149	1068	100
PPM1D	R572*	CH_20	3.3	46	1408	99
PPM1D	R581*	CH_07	1.1	10	926	41
PPM1D	S421*	CH_31	1.3	13	1015	40
PPM1D	T504fs	CH_49	10.4	112	1077	100
SF3B1	F815fs	CH_63	1.8	5	285	33
SF3B1	K666N	CH_58	3.9	7	181	38
SF3B1	K700E	CH_29	19	73	384	100
SRSF2	P95H	CH_13	46.6	535	1147	100
SRSF2	P95R	CH_26	36	108	300	100
TET2	C1284G	CH_26	44.9	135	301	100
TET2	D1397E	CH_57	2	12	590	46
TET2	F184fs	CH_46	1.5	17	1148	98
TET2	G474fs	CH_20	8.7	132	1519	100
TET2	H1407fs	CH_59	0.7	9	1377	63
TET2	H1748fs	CH_62	1.8	20	1139	99
TET2	H1925R	CH_08	7.7	88	1148	100
TET2	I777fs	CH_37	1	11	1139	86
TET2	K801*	CH_03	4.8	53	1112	99
TET2	M659fs	CH_44	6.1	84	1383	100
TET2	N302fs	CH_60	0.7	12	1738	89
TET2	NQ660KS	CH_44	0.9	12	1384	91
TET2	P434fs	CH_24	34.5	88	255	100
TET2	P484fs	CH_25	0.5	6	1278	11
TET2	Q595*	CH_37	1.2	23	1898	99
TET2	Q954fs	CH_37	3.1	59	1921	99
TET2	Q987*	CH_08	2.7	34	1276	99
TET2	R1235Q	CH_26	39.8	125	314	100
TET2	R1486Q	CH_33	50.1	741	1479	100
TET2	R1733fs	CH_14	4.2	78	1857	100
TET2	S1633fs	CH_37	0.9	15	1725	98
TET2	T1420fs	CH_14	0.8	9	1189	39
TET2	T417S	CH_36	50.3	637	1266	100
TET2	V175fs	CH_31	37.1	529	1425	100
TET2	Y1276fs	CH_02	27	203	753	100
TET2	Y1581fs	CH_08	0.7	7	1012	1
TP53	M237I	CH_58	16.5	29	176	99
TP53	M246L	CH_52	2.5	28	1134	99
TP53	n/a	CH_37	1.6	17	1048	97
TP53	R158H	CH_27	36.3	403	1109	100
TP53	S127F	CH_42	40.6	438	1079	100
U2AF1	G219V	CH_43	0.8	7	855	47
U2AF2	R44H	CH_43	50	620	1239	100
ZRSR2	H265L	CH_29	2.8	5	181	28
ZRSR2	RG437SR	CH_11	5.9	96	1618	100
ZRSR2	RG437SR	CH_12	5.3	54	1018	99
ZRSR2	RG437SR	CH_17	10	43	428	99
ZRSR2	RG437SR	CH_20	3.7	51	1379	99
ZRSR2	RG437SR	CH_54	6.1	82	1340	100

## Sheet: Fig. 2F
Gene	Amino Acid Change	ID	VAF_Saliva (%)	Reads_Saliva	Depth_Saliva	Confidence_Saliva
ASXL1	E635fs	CH_59	0.8	11	2760	45
ASXL1	G219V	CH_18	46.3	701	1513	100
ASXL1	G646fs	CH_59	3.6	54	1502	99
BCOR	R1163*	CH_41	0.8	16	2071	46
CBL	K392N	CH_21	7.3	86	1178	100
CBL	P495L	CH_23	45.9	919	2003	100
DNMT3A	G699D	CH_53	2.7	26	953	99
DNMT3A	G707D	CH_14	0.8	14	1864	72
DNMT3A	H789fs	CH_20	7.8	70	894	100
DNMT3A	K680*	CH_01	0.6	10	1586	56
DNMT3A	K826R	CH_21	1.8	25	1357	99
DNMT3A	P904Q	CH_05	2	26	1315	99
DNMT3A	R379fs	CH_23	0.8	17	2089	98
DNMT3A	R635L	CH_42	1.9	27	1433	99
DNMT3A	R736C	CH_46	3	49	1646	99
DNMT3A	R749C	CH_18	19.1	319	1667	100
DNMT3A	R749S	CH_01	0.9	13	1485	32
DNMT3A	R792H	CH_53	1.3	11	858	64
DNMT3A	S337L	CH_34	12	127	1057	100
DNMT3A	S377fs	CH_23	18.3	382	2089	100
DNMT3A	V563M	CH_01	4.3	63	1481	99
DNMT3A	V657M	CH_46	1.9	30	1602	99
DNMT3A	W313*	CH_46	1	18	1750	90
DNMT3A	Y359*	CH_20	9.4	79	840	100
GNAS	F425_A426delinsAPDAP	CH_34	3.7	33	901	99
GNAS	F425_A426delinsAPDAP	CH_41	3.2	61	1927	99
GNAS	R844C	CH_14	0.6	10	1713	21
GNAS	R844H	CH_41	19	369	1943	100
IDH1	R132L	CH_21	1.8	27	1504	99
IDH2	H348Q	CH_14	1.4	11	778	45
JAK2	V617F	CH_14	11.1	118	1061	100
JAK2	Y590H	CH_23	50.3	682	1357	100
PPM1D	E475fs	CH_05	0.4	5	1337	11
PPM1D	K480fs	CH_52	0.9	12	1303	61
PPM1D	L450*	CH_41	2.4	38	1609	99
PPM1D	L484*	CH_59	1.8	19	1071	99
PPM1D	L538fs	CH_42	1.3	17	1347	99
PPM1D	N448fs	CH_59	6.3	68	1074	100
PPM1D	N512fs	CH_05	0.5	6	1200	19
PPM1D	Q462fs	CH_59	0.6	7	1113	43
PPM1D	Q524*	CH_34	12.8	120	937	100
PPM1D	R572*	CH_20	1.7	20	1183	98
PPM1D	R572*	CH_41	20	332	1663	100
TET2	G474fs	CH_20	7.6	101	1324	100
TET2	H1407fs	CH_59	0.9	10	1087	83
TET2	P430S	CH_53	2.1	25	1169	99
TET2	T1420fs	CH_14	0.3	5	1666	8
TP53	G245V	CH_53	1.4	10	736	16
TP53	M246L	CH_52	1.9	20	1062	97
TP53	S127F	CH_42	19.5	309	1585	100
ZRSR2	E47K	CH_41	49.7	415	835	100
ZRSR2	RG437SR	CH_20	4.5	59	1306	99
ZRSR2	RG437SR	CH_41	8.4	168	2008	100

[truncated: 4 more sheets: Fig. 2G, Fig. 2H, Fig. 2I, All Mutation Data]
